# Supplementary material for: Genome-wide identification and expression analyses of the LRR-RLK gene family in Actinidia chinensis
Source: Front Plant Sci. 2025 Sep 1;16:1577679. doi: 10.3389/fpls.2025.1577679 (PMC12434026; doi:10.3389/fpls.2025.1577679)
Supplement: Supplementary file 11 [file Table1.xlsx]

## Sheet: Supplementary Table S1
Supplementary Table S1 Physical location, length, class, domain and physicochemical property information of AcLRR-RLK genes in two haplotypes of Actinidia chinensis. The font is red for non-LRR-RLK genes. In the predicted subcellular space, plas: plasma membrane; chlo: chloroplast; nucl: nucleus; extr: extracellular; cyto: cytoplasmic; E.R.: endoplasmic reticulum; vacu: vacuolar; pero: peroxisome.
ID	Allele	Species	Gene Name	Haplotype	Location	Length	Molecular Weight(kD)	Theoretical pI	Instability Index	Grand Average of Hydropathicity	Predicted Subcellular	Class	Number of Malectin	Number of LRR	Number of kinase	Atypical domain	Domain
Achv4a13g020291.t1	Achv4p29g044708.t1	Actinidia chinensis	/	HapA	Chr13	928	104.57	6.5	46.21	-0.283	extr	LRR-I	1	2	2	/	Malectin_like,LRR_1,LRR_8,PK_Tyr_Ser-Thr,PK_Tyr_Ser-Thr
Achv4a29g044308.t1	Achv4p29g044708.t1	Actinidia chinensis	/	HapA	Chr29	928	104.152	6.48	42.93	-0.308	E.R.	LRR-I	1	2	1	/	Malectin_like,LRR_1,LRR_8,PK_Tyr_Ser-Thr
Achv4a28g043286.t1	Achv4p28g043682.t1	Actinidia chinensis	/	HapA	Chr28	901	99.9588	6.04	37.29	-0.097	plas	LRR-I	1	2	1	TM_ErbB1	Malectin_like,LRR_4,LRR_8,TM_ErbB1,Pkinase
Achv4a26GSAman00012.t1	Achv4p26g040689.t1	Actinidia chinensis	/	HapA	Chr26	900	99.9745	5.64	40.91	-0.102	plas	LRR-I	1	2	1	/	Malectin_like,LRR_8,LRR_8,Pkinase
Achv4a22g033894.t1	Achv4p22g034207.t1	Actinidia chinensis	/	HapA	Chr22	900	100.162	5.7	32.06	-0.276	chlo	LRR-I	1	2	1	/	Malectin_like,LRR_1,LRR_8,PK_Tyr_Ser-Thr
Achv4a19g030076.t1	Achv4p19g030330.t1	Actinidia chinensis	/	HapA	Chr19	886	99.1956	5.62	45.03	-0.218	plas	LRR-I	1	1	1	/	Malectin_like,LRR_8,PK_Tyr_Ser-Thr
Achv4a16g024999.t1	Achv4p16g025231.t1	Actinidia chinensis	/	HapA	Chr16	989	111.45	5.96	37.29	-0.245	vacu	LRR-I	1	3	1	Flu_M2	Malectin_like,LRRNT_2,LRR_4,LRR_8,Flu_M2,PK_Tyr_Ser-Thr
Achv4a15g022857.t1	Achv4p15g023036.t1	Actinidia chinensis	/	HapA	Chr15	924	102.45	5.7	32.67	-0.203	plas	LRR-I	1	2	1	/	Malectin_like,LRR_1,LRR_8,PK_Tyr_Ser-Thr
Achv4a11g017034.t1	Achv4p11g017121.t1	Actinidia chinensis	/	HapA	Chr11	821	91.014	4.98	41.21	-0.195	plas	LRR-I	1	1	1	SKG6	Malectin_like,LRR_8,SKG6,PK_Tyr_Ser-Thr
Achv4a11g017029.t1	Achv4p11g017113.t1	Actinidia chinensis	/	HapA	Chr11	891	99.5436	6.05	35.64	-0.224	plas	LRR-I	1	1	1	/	Malectin_like,LRR_4,PK_Tyr_Ser-Thr
Achv4a08g012894.t1	Achv4p08g012963.t1	Actinidia chinensis	/	HapA	Chr08	896	99.2708	5.41	34.55	-0.182	plas	LRR-I	2	3	1	/	Malectin_like,Malectin_like,LRR_1,LRR_1,LRR_4,PK_Tyr_Ser-Thr
Achv4a05g006740.t1	Achv4p05g006815.t1	Actinidia chinensis	/	HapA	Chr05	891	99.3981	5.58	35.33	-0.148	plas	LRR-I	2	2	1	/	Malectin_like,Malectin_like,LRR_8,LRR_1,PK_Tyr_Ser-Thr
Achv4p13g020386.t1	/	Actinidia chinensis	/	HapP	Chr13	844	95.3664	6.07	46.47	-0.3	extr	LRR-I	1	2	2	/	Malectin_like,LRR_1,LRR_8,PK_Tyr_Ser-Thr,PK_Tyr_Ser-Thr
AT1G05700.2	Achv4a19g030076.t1	Arabidopsis thaliana	/	/	Chr1	/	/	/	/	/	/	LRR-I	1	2	1	/	Malectin_like,LRR_1,LRR_4,Pkinase
AT1G07550.1	Achv4a19g030076.t1	Arabidopsis thaliana	/	/	Chr1	/	/	/	/	/	/	LRR-I	1	1	1	/	Malectin_like,LRR_8,Pkinase
AT1G07560.1	Achv4a19g030076.t1	Arabidopsis thaliana	/	/	Chr1	/	/	/	/	/	/	LRR-I	1	2	1	/	Malectin_like,LRR_8,LRR_1,Pkinase,LRR_4
AT1G49100.1	Achv4a19g030076.t1	Arabidopsis thaliana	/	/	Chr1	/	/	/	/	/	/	LRR-I	1	1	1	/	Malectin_like,LRR_8,PK_Tyr_Ser-Thr
AT1G51790.2	Achv4a19g030076.t1	Arabidopsis thaliana	/	/	Chr1	/	/	/	/	/	/	LRR-I	1	2	1	/	Malectin_like,LRR_4,LRR_4,PK_Tyr_Ser-Thr
AT1G51800.1	Achv4a19g030076.t1	Arabidopsis thaliana	IOS1	/	Chr1	/	/	/	/	/	/	LRR-I	1	1	1	/	Malectin_like,LRR_8,Pkinase
AT1G51810.1	Achv4a19g030076.t1	Arabidopsis thaliana	/	/	Chr1	/	/	/	/	/	/	LRR-I	1	2	1	/	Malectin_like,LRR_8,LRR_1,Pkinase
AT1G51820.1	Achv4a19g030076.t1	Arabidopsis thaliana	SIF4	/	Chr1	/	/	/	/	/	/	LRR-I	1	1	1	/	Malectin_like,LRR_8,Pkinase
AT1G51830.2	Achv4a19g030076.t1	Arabidopsis thaliana	SIF1	/	Chr1	/	/	/	/	/	/	LRR-I	1	2	1	/	Malectin_like,LRR_1,LRR_8,PK_Tyr_Ser-Thr
AT1G51850.2	Achv4a19g030076.t1	Arabidopsis thaliana	SIF2	/	Chr1	/	/	/	/	/	/	LRR-I	1	1	1	/	Malectin_like,LRR_8,Pkinase
AT1G51860.1	Achv4a19g030076.t1	Arabidopsis thaliana	/	/	Chr1	/	/	/	/	/	/	LRR-I	1	1	1	/	Malectin_like,LRR_8,PK_Tyr_Ser-Thr
AT1G51870.2	Achv4a19g030076.t1	Arabidopsis thaliana	/	/	Chr1	/	/	/	/	/	/	LRR-I	1	0	1	/	Malectin_like,PK_Tyr_Ser-Thr
AT1G51880.3	Achv4a19g030076.t1	Arabidopsis thaliana	RHS6	/	Chr1	/	/	/	/	/	/	LRR-I	1	0	1	/	Malectin_like,PK_Tyr_Ser-Thr
AT1G51890.2	Achv4a19g030076.t1	Arabidopsis thaliana	/	/	Chr1	/	/	/	/	/	/	LRR-I	1	1	1	/	Malectin_like,LRR_8,PK_Tyr_Ser-Thr
AT1G51910.1	Achv4a19g030076.t1	Arabidopsis thaliana	/	/	Chr1	/	/	/	/	/	/	LRR-I	2	0	1	/	Malectin_like,Malectin_like,PK_Tyr_Ser-Thr
AT1G67720.1	Achv4a29g044308.t1	Arabidopsis thaliana	/	/	Chr1	/	/	/	/	/	/	LRR-I	1	2	1	/	Malectin_like,LRR_1,LRR_8,PK_Tyr_Ser-Thr
AT2G04300.2	Achv4a19g030076.t1	Arabidopsis thaliana	/	/	Chr2	/	/	/	/	/	/	LRR-I	1	1	1	/	Malectin_like,LRR_8,PK_Tyr_Ser-Thr
AT2G14440.1	Achv4a19g030076.t1	Arabidopsis thaliana	/	/	Chr2	/	/	/	/	/	/	LRR-I	1	3	1	/	Malectin_like,LRR_1,LRR_1,LRR_1,PK_Tyr_Ser-Thr
AT2G14510.2	Achv4a19g030076.t1	Arabidopsis thaliana	/	/	Chr2	/	/	/	/	/	/	LRR-I	1	3	1	/	Malectin_like,LRR_1,LRR_1,LRR_1,PK_Tyr_Ser-Thr
AT2G19190.1	Achv4a19g030076.t1	Arabidopsis thaliana	FRK1	/	Chr2	/	/	/	/	/	/	LRR-I	1	1	1	/	Malectin_like,LRR_8,Pkinase
AT2G19210.1	Achv4a19g030076.t1	Arabidopsis thaliana	/	/	Chr2	/	/	/	/	/	/	LRR-I	1	1	1	/	Malectin_like,LRR_8,PK_Tyr_Ser-Thr
AT2G19230.1	Achv4a19g030076.t1	Arabidopsis thaliana	/	/	Chr2	/	/	/	/	/	/	LRR-I	1	1	1	/	Malectin_like,LRR_8,Pkinase
AT2G28960.2	Achv4a19g030076.t1	Arabidopsis thaliana	/	/	Chr2	/	/	/	/	/	/	LRR-I	1	1	1	/	Malectin_like,LRR_8,Pkinase
AT2G28970.1	Achv4a19g030076.t1	Arabidopsis thaliana	/	/	Chr2	/	/	/	/	/	/	LRR-I	2	1	1	/	Malectin_like,Malectin_like,LRR_8,PK_Tyr_Ser-Thr,LRR_1
AT2G28990.1	Achv4a19g030076.t1	Arabidopsis thaliana	/	/	Chr2	/	/	/	/	/	/	LRR-I	1	1	1	/	Malectin_like,LRR_8,Pkinase
AT2G29000.1	Achv4a19g030076.t1	Arabidopsis thaliana	/	/	Chr2	/	/	/	/	/	/	LRR-I	1	1	1	/	Malectin_like,LRR_8,Pkinase
AT2G37050.3	Achv4a15g022857.t1	Arabidopsis thaliana	SIMP1	/	Chr2	/	/	/	/	/	/	LRR-I	1	2	1	/	Malectin_like,LRR_4,LRR_4,PK_Tyr_Ser-Thr
AT3G21340.1	Achv4a19g030076.t1	Arabidopsis thaliana	/	/	Chr3	/	/	/	/	/	/	LRR-I	1	2	1	/	Malectin_like,LRR_1,LRR_8,PK_Tyr_Ser-Thr
AT3G46330.1	Achv4a19g030076.t1	Arabidopsis thaliana	MEE39	/	Chr3	/	/	/	/	/	/	LRR-I	1	1	1	/	Malectin_like,LRR_8,PK_Tyr_Ser-Thr
AT3G46340.1	Achv4a19g030076.t1	Arabidopsis thaliana	/	/	Chr3	/	/	/	/	/	/	LRR-I	1	1	1	/	Malectin_like,LRR_8,PK_Tyr_Ser-Thr
AT3G46370.1	Achv4a19g030076.t1	Arabidopsis thaliana	/	/	Chr3	/	/	/	/	/	/	LRR-I	1	1	1	/	Malectin_like,LRR_8,PK_Tyr_Ser-Thr
AT3G46400.1	Achv4a19g030076.t1	Arabidopsis thaliana	/	/	Chr3	/	/	/	/	/	/	LRR-I	1	1	1	/	Malectin_like,LRR_8,PK_Tyr_Ser-Thr
AT3G46420.1	Achv4a19g030076.t1	Arabidopsis thaliana	/	/	Chr3	/	/	/	/	/	/	LRR-I	1	1	1	/	Malectin_like,LRR_8,PK_Tyr_Ser-Thr
AT4G20450.1	Achv4a19g030076.t1	Arabidopsis thaliana	/	/	Chr4	/	/	/	/	/	/	LRR-I	1	1	1	/	Malectin_like,LRR_8,PK_Tyr_Ser-Thr
AT4G29180.2	Achv4a11g017034.t1	Arabidopsis thaliana	RHS16	/	Chr4	/	/	/	/	/	/	LRR-I	1	1	1	/	Malectin_like,LRR_8,PK_Tyr_Ser-Thr
AT4G29450.1	Achv4a19g030076.t1	Arabidopsis thaliana	/	/	Chr4	/	/	/	/	/	/	LRR-I	1	1	1	/	Malectin_like,LRR_8,PK_Tyr_Ser-Thr
AT4G29990.1	Achv4a19g030076.t1	Arabidopsis thaliana	/	/	Chr4	/	/	/	/	/	/	LRR-I	1	1	1	/	Malectin_like,LRR_8,PK_Tyr_Ser-Thr
AT5G16900.1	Achv4a19g030076.t1	Arabidopsis thaliana	/	/	Chr5	/	/	/	/	/	/	LRR-I	1	2	1	/	Malectin_like,LRR_1,LRR_4,Pkinase
AT5G48740.1	Achv4a26GSAman00012.t1	Arabidopsis thaliana	/	/	Chr5	/	/	/	/	/	/	LRR-I	1	2	1	/	Malectin_like,LRR_4,LRR_8,Pkinase
AT5G59650.2	Achv4a19g030076.t1	Arabidopsis thaliana	/	/	Chr5	/	/	/	/	/	/	LRR-I	1	2	1	/	Malectin_like,LRR_1,LRR_8,Pkinase
AT5G59660.3	Achv4a19g030076.t1	Arabidopsis thaliana	/	/	Chr5	/	/	/	/	/	/	LRR-I	4	2	2	/	Malectin_like,Malectin_like,Malectin_like,Malectin_like,LRR_1,LRR_8,Pkinase,Pkinase
AT5G59670.1	Achv4a19g030076.t1	Arabidopsis thaliana	/	/	Chr5	/	/	/	/	/	/	LRR-I	1	2	1	/	Malectin_like,LRR_8,LRR_1,PK_Tyr_Ser-Thr
AT5G59680.1	Achv4a19g030076.t1	Arabidopsis thaliana	/	/	Chr5	/	/	/	/	/	/	LRR-I	1	1	1	/	Malectin_like,LRR_8,Pkinase
Achv4a27g041375.t1	Achv4p27g041748.t1	Actinidia chinensis	/	HapA	Chr27	619	68.4292	6.44	31.45	-0.147	plas	LRR-II	0	4	1	/	LRRNT_2,LRR_1,LRR_1,LRR_8,Pkinase
Achv4a25g038535.t1	Achv4p25g038927.t1	Actinidia chinensis	/	HapA	Chr25	619	68.6115	6.48	33.14	-0.146	plas	LRR-II	0	4	2	/	LRRNT_2,LRR_1,LRR_1,LRR_8,Pkinase,Pkinase
Achv4a21g032386.t1	Achv4p21g032679.t1	Actinidia chinensis	/	HapA	Chr21	610	67.3672	5.39	42.25	-0.182	chlo	LRR-II	0	4	1	/	LRRNT_2,LRR_1,LRR_8,LRR_1,PK_Tyr_Ser-Thr
Achv4a19g028829.t1	Achv4p19g029063.t1	Actinidia chinensis	/	HapA	Chr19	614	67.5366	5	47.02	-0.238	plas	LRR-II	0	5	1	Shadoo,ABC1	LRRNT_2,LRR_1,LRR_4,LRR_4,LRR_1,Shadoo,ABC1,PK_Tyr_Ser-Thr
Achv4a13g020446.t1	Achv4p13g020547.t1	Actinidia chinensis	/	HapA	Chr13	623	68.7208	6.74	35.88	-0.109	plas	LRR-II	0	5	1	TM_ErbB1	LRRNT_2,LRR_1,LRR_1,LRR_4,LRR_1,TM_ErbB1,LRR_1,PK_Tyr_Ser-Thr
Achv4a11g016366.t1	Achv4p11g016433.t1	Actinidia chinensis	/	HapA	Chr11	625	68.8811	5.5	41.71	-0.123	plas	LRR-II	0	4	1	Shadoo	LRRNT_2,LRR_1,LRR_8,LRR_1,Shadoo,PK_Tyr_Ser-Thr
Achv4a10g015601.t1	Achv4p10g015682.t1	Actinidia chinensis	/	HapA	Chr10	625	68.8299	5.5	41.09	-0.119	plas	LRR-II	0	4	1	Shadoo	LRRNT_2,LRR_1,LRR_4,LRR_4,Shadoo,PK_Tyr_Ser-Thr
Achv4a09GSAman00005.t1	Achv4p09GSAman00007.t1	Actinidia chinensis	/	HapA	Chr09	639	70.2254	6.33	35.67	-0.094	plas	LRR-II	0	4	1	Psg1	LRRNT_2,LRR_1,LRR_8,LRR_1,Psg1,LRR_4,PK_Tyr_Ser-Thr
Achv4a09g014097.t1	Achv4p09g014172.t1	Actinidia chinensis	/	HapA	Chr09	624	68.8629	5.48	39.85	-0.162	chlo	LRR-II	0	5	1	/	LRRNT_2,LRR_1,LRR_4,LRR_4,PK_Tyr_Ser-Thr
Achv4a09g014064.t1	Achv4p09g014144.t1	Actinidia chinensis	/	HapA	Chr09	607	68.1782	6.23	32.25	-0.261	nucl	LRR-II	0	4	2	stn_TNFRSF12A	LRRNT_2,LRR_1,LRR_1,LRR_4,LRR_1,stn_TNFRSF12A,Pkinase,Pkinase
Achv4a07g010834.t1	Achv4p07g010905.t1	Actinidia chinensis	/	HapA	Chr07	623	68.8939	6.21	38.45	-0.098	plas	LRR-II	0	3	1	/	LRRNT_2,LRR_8,LRR_8,LRR_1,Pkinase
Achv4a07g010540.t1	Achv4p07g010612.t1	Actinidia chinensis	/	HapA	Chr07	623	70.1989	6.05	40.58	-0.212	plas	LRR-II	0	3	1	PRIMA1	APH,LRRNT_2,LRR_1,LRR_8,PRIMA1,PK_Tyr_Ser-Thr
Achv4a07g009879.t1	Achv4p07g009916.t1	Actinidia chinensis	/	HapA	Chr07	655	72.7435	6.35	37.38	-0.14	plas	LRR-II	0	5	1	/	LRRNT_2,LRR_1,LRR_4,LRR_4,LRR_1,PK_Tyr_Ser-Thr
Achv4a06g009038.t1	Achv4p06g009088.t1	Actinidia chinensis	/	HapA	Chr06	623	68.504	5.27	40.05	-0.188	plas	LRR-II	0	5	1	/	LRRNT_2,LRR_1,LRR_4,LRR_4,LRR_1,PK_Tyr_Ser-Thr
Achv4a06g008104.t1	Achv4p06g008188.t1	Actinidia chinensis	/	HapA	Chr06	623	69.0229	6.33	39.17	-0.137	cyto	LRR-II	0	3	1	/	LRRNT_2,LRR_8,LRR_8,Pkinase
Achv4a05g007534.t1	Achv4p05g007602.t1	Actinidia chinensis	/	HapA	Chr05	650	72.8352	6.69	35.29	-0.211	chlo	LRR-II	0	4	1	/	LRRNT_2,LRR_1,LRR_4,LRR_4,Pkinase
Achv4a05g007448.t1	Achv4p05g007522.t1	Actinidia chinensis	/	HapA	Chr05	679	75.9629	7.06	39.85	-0.169	plas	LRR-II	0	3	1	APH	APH,LRRNT_2,LRR_1,LRR_8,PK_Tyr_Ser-Thr
Achv4a05g006858.t1	Achv4p05g006932.t1	Actinidia chinensis	/	HapA	Chr05	624	69.1347	8.42	36.31	-0.1	vacu	LRR-II	0	4	1	/	LRRNT_2,LRR_1,LRR_1,LRR_8,PK_Tyr_Ser-Thr
Achv4a04g005831.t1	Achv4p04g005896.t1	Actinidia chinensis	/	HapA	Chr04	610	67.2921	5.38	40.35	-0.174	chlo	LRR-II	0	3	1	/	LRRNT_2,LRR_1,LRR_8,PK_Tyr_Ser-Thr
Achv4a01g000631.t1	Achv4p01g000622.t1	Actinidia chinensis	/	HapA	Chr01	637	70.0514	6.48	35.2	-0.073	plas	LRR-II	0	5	1	/	LRRNT_2,LRR_4,LRR_4,LRR_1,Psg1,LRR_6,PK_Tyr_Ser-Thr
Achv4a01g000080.t1	Achv4p01g000075.t1	Actinidia chinensis	/	HapA	Chr01	674	75.3652	7.59	36.81	-0.268	chlo	LRR-II	0	4	1	/	LRRNT_2,LRR_1,LRR_8,LRR_1,Pkinase
Achv4p29g045032.t1	Achv4a29g044650.t1	Actinidia chinensis	/	HapP	Chr29	329	36.3357	9.37	35.76	-0.096	nucl	LRR-II	0	3	3	/	LRR_4,LRR_4,LRR_1,Pkinase,PK_Tyr_Ser-Thr,Pkinase
Achv4p19g029273.t1	Achv4a19g029042.t1	Actinidia chinensis	/	HapP	Chr19	619	69.0844	6.48	39.61	-0.057	plas	LRR-II	0	5	1	/	LRRNT_2,LRR_1,LRR_1,LRR_1,LRR_4,PK_Tyr_Ser-Thr
AT1G34210.1	Achv4a21g032386.t1	Arabidopsis thaliana	ATSERK2	/	Chr1	/	/	/	/	/	/	LRR-II	0	4	1	/	LRRNT_2,LRR_1,LRR_4,LRR_4,PK_Tyr_Ser-Thr
AT1G60800.1	Achv4a06g008104.t1	Arabidopsis thaliana	ATNIK3	/	Chr1	/	/	/	/	/	/	LRR-II	0	4	1	/	LRRNT_2,LRR_1,LRR_8,LRR_1,PK_Tyr_Ser-Thr
AT1G71830.1	Achv4a21g032386.t1	Arabidopsis thaliana	ATSERK1	/	Chr1	/	/	/	/	/	/	LRR-II	0	4	1	/	LRRNT_2,LRR_1,LRR_8,LRR_1,PK_Tyr_Ser-Thr,LRR_1
AT2G13790.1	Achv4a21g032386.t1	Arabidopsis thaliana	ATSERK4	/	Chr2	/	/	/	/	/	/	LRR-II	0	5	1	/	LRRNT_2,LRR_1,LRR_4,LRR_4,LRR_4,PK_Tyr_Ser-Thr
AT2G13800.1	Achv4a21g032386.t1	Arabidopsis thaliana	ATSERK5	/	Chr2	/	/	/	/	/	/	LRR-II	0	5	1	/	LRRNT_2,LRR_1,LRR_4,LRR_4,LRR_1,PK_Tyr_Ser-Thr
AT2G23950.1	Achv4a01g000631.t1	Arabidopsis thaliana	CIK2	/	Chr2	/	/	/	/	/	/	LRR-II	0	5	1	/	LRRNT_2,LRR_1,LRR_4,LRR_8,LRR_1,PK_Tyr_Ser-Thr
AT3G25560.3	Achv4a27g041375.t1	Arabidopsis thaliana	ATNIK2	/	Chr3	/	/	/	/	/	/	LRR-II	0	4	1	/	LRRNT_2,LRR_1,LRR_1,LRR_8,Pkinase
AT4G30520.1	Achv4a01g000631.t1	Arabidopsis thaliana	CIK3	/	Chr4	/	/	/	/	/	/	LRR-II	0	6	1	/	LRRNT_2,LRR_1,LRR_1,LRR_8,LRR_1,LRR_8,PK_Tyr_Ser-Thr
AT4G33430.2	Achv4a06g009038.t1	Arabidopsis thaliana	ATBAK1	/	Chr4	/	/	/	/	/	/	LRR-II	0	6	1	/	LRRNT_2,LRR_1,LRR_8,LRR_1,LRR_1,LRR_1,PK_Tyr_Ser-Thr
AT5G10290.1	Achv4a01g000080.t1	Arabidopsis thaliana	TIRK	/	Chr5	/	/	/	/	/	/	LRR-II	0	4	1	/	LRRNT_2,LRR_1,LRR_4,LRR_8,PK_Tyr_Ser-Thr
AT5G16000.1	Achv4a27g041375.t1	Arabidopsis thaliana	ATNIK1	/	Chr5	/	/	/	/	/	/	LRR-II	0	6	2	/	LRRNT_2,LRR_1,LRR_4,LRR_8,LRR_1,LRR_1,PK_Tyr_Ser-Thr,PK_Tyr_Ser-Thr
AT5G45780.1	Achv4p19g029273.t1	Arabidopsis thaliana	CIK4	/	Chr5	/	/	/	/	/	/	LRR-II	0	4	1	/	LRRNT_2,LRR_1,LRR_4,LRR_8,PK_Tyr_Ser-Thr
AT5G63710.3	Achv4a07g010540.t1	Arabidopsis thaliana	/	/	Chr5	/	/	/	/	/	/	LRR-II	0	4	1	/	LRRNT_2,LRR_1,LRR_8,LRR_1,PK_Tyr_Ser-Thr
AT5G65240.2	Achv4a01g000080.t1	Arabidopsis thaliana	/	/	Chr5	/	/	/	/	/	/	LRR-II	0	4	1	/	LRRNT_2,LRR_1,LRR_1,LRR_8,PK_Tyr_Ser-Thr
Achv4a29g044283.t1	Achv4p29g044680.t1	Actinidia chinensis	/	HapA	Chr29	719	78.225	7.44	36.87	-0.203	extr	LRR-III	0	5	1	S1FA	LRRNT_2,LRR_1,LRR_8,LRR_8,LRR_1,S1FA,Pkinase
Achv4a28GSAman00015.t1	Achv4p28GSAman00019.t1	Actinidia chinensis	/	HapA	Chr28	975	105.657	5.56	39.18	-0.014	E.R.	LRR-III	0	11	1	Syndecan	LRRNT_2,LRR_8,LRR_1,LRR_4,LRR_6,LRR_1,LRR_1,LRR_1,LRR_8,LRR_8,LRR_1,Syndecan,PK_Tyr_Ser-Thr
Achv4a28g043309.t1	Achv4p28g043706.t1	Actinidia chinensis	/	HapA	Chr28	649	70.5456	6.23	44.71	-0.153	cyto	LRR-III	0	4	1	CD34_antigen	LRR_1,LRR_4,LRR_1,LRR_8,CD34_antigen,PK_Tyr_Ser-Thr
Achv4a28g043162.t1	Achv4p28g043552.t1	Actinidia chinensis	/	HapA	Chr28	679	75.0255	9.32	46.08	-0.182	plas	LRR-III	0	4	1	/	LRRNT_2,LRR_4,LRR_8,LRR_1,PK_Tyr_Ser-Thr
Achv4a27g041826.t1	Achv4p27g042215.t1	Actinidia chinensis	/	HapA	Chr27	774	83.4835	6.4	38.12	-0.206	plas	LRR-III	0	6	2	Podoplanin	LRRNT_2,LRR_1,LRR_1,LRR_4,LRR_8,LRR_1,Podoplanin,Podoplanin,PK_Tyr_Ser-Thr,Pkinase
Achv4a27GSAman00014.t1	Achv4p27g041886.t1	Actinidia chinensis	/	HapA	Chr27	714	77.9233	6.78	40.12	-0.109	plas	LRR-III	0	7	1	/	LRRNT_2,LRR_1,LRR_8,LRR_8,LRR_1,LRR_1,LRR_1,Pkinase
Achv4a27g041495.t1	Achv4p27g041876.t1	Actinidia chinensis	/	HapA	Chr27	667	72.7787	9.15	42.2	-0.072	vacu	LRR-III	0	3	1	/	LRRNT_2,LRR_4,LRR_8,Pkinase
Achv4a27g041084.t1	Achv4p27g041484.t1	Actinidia chinensis	/	HapA	Chr27	660	72.4357	8.35	46.93	-0.211	plas	LRR-III	0	5	1	GRP	LRRNT_2,LRR_1,LRR_4,LRR_4,LRR_1,GRP,Pkinase
Achv4a26GSAman00013.t1	Achv4p26GSAman00017.t1	Actinidia chinensis	/	HapA	Chr26	954	103.34	5.96	37.25	-0.042	E.R.	LRR-III	0	11	1	Syndecan	LRRNT_2,LRR_8,LRR_1,LRR_4,LRR_6,LRR_1,LRR_1,LRR_1,LRR_8,LRR_8,LRR_1,Syndecan,PK_Tyr_Ser-Thr
Achv4a26g040283.t1	Achv4p26g040712.t1	Actinidia chinensis	/	HapA	Chr26	654	71.0383	6.42	43.05	-0.143	nucl	LRR-III	0	4	1	/	LRR_1,LRR_4,LRR_1,LRR_8,PK_Tyr_Ser-Thr
Achv4a26g039470.t1	Achv4p26g039864.t1	Actinidia chinensis	/	HapA	Chr26	720	80.7815	6.99	45.59	-0.147	plas	LRR-III	0	5	1	PRIMA1	LRRNT_2,LRR_1,LRR_4,LRR_1,LRR_1,PRIMA1,Pkinase
Achv4a25g038653.t1	Achv4p25g039049.t1	Actinidia chinensis	/	HapA	Chr25	622	68.6442	9.09	41.94	-0.249	vacu	LRR-III	0	7	1	/	LRR_8,LRRNT_2,LRR_1,LRR_8,LRR_1,LRR_1,LRR_1,PK_Tyr_Ser-Thr
Achv4a25g038419.t1	Achv4p25g038811.t1	Actinidia chinensis	/	HapA	Chr25	665	72.4312	8.64	39.26	-0.039	vacu	LRR-III	0	3	1	/	LRRNT_2,LRR_4,LRR_8,Pkinase
Achv4a25g038410.t1	Achv4p25g038799.t1	Actinidia chinensis	/	HapA	Chr25	711	77.7313	8.58	37.9	-0.144	plas	LRR-III	0	6	1	/	LRRNT_2,LRR_1,LRR_1,LRR_1,LRR_8,LRR_8,Pkinase
Achv4a25g038281.t1	Achv4p25g038668.t1	Actinidia chinensis	/	HapA	Chr25	639	69.7896	6.36	34.79	-0.012	chlo	LRR-III	0	4	1	MtrF	LRRNT_2,LRR_1,LRR_4,LRR_4,MtrF,PK_Tyr_Ser-Thr
Achv4a25g038123.t1	Achv4p25g038523.t1	Actinidia chinensis	/	HapA	Chr25	800	88.1412	6.06	43.36	-0.28	plas	LRR-III	0	4	1	GRP	LRRNT_2,LRR_4,LRR_8,LRR_1,GRP,Pkinase,EphA2_TM
Achv4a24g037516.t1	Achv4p24g037904.t1	Actinidia chinensis	/	HapA	Chr24	805	86.7243	8.78	35.78	-0.113	plas	LRR-III	0	6	1	/	LRRNT_2,LRR_1,LRR_8,LRR_1,LRR_8,LRR_8,PK_Tyr_Ser-Thr
Achv4a23g036096.t1	Achv4p23g036429.t1	Actinidia chinensis	/	HapA	Chr23	656	72.1662	9.02	46.55	-0.147	vacu	LRR-III	0	3	1	Syndecan	LRRNT_2,LRR_8,LRR_8,Syndecan,Pkinase
Achv4a23g035390.t1	Achv4p23g035703.t1	Actinidia chinensis	/	HapA	Chr23	566	63.6326	7.54	37.33	-0.152	plas	LRR-III	0	2	1	Lectin_N	LRR_1,LRR_8,Lectin_N,Pkinase
Achv4a23g034900.t1	Achv4p23g035193.t1	Actinidia chinensis	/	HapA	Chr23	580	63.922	6.25	38.15	-0.15	plas	LRR-III	0	5	3	/	LRRNT_2,LRR_6,LRR_8,LRR_1,LRR_1,Pkinase,Pkinase,Pkinase
Achv4a22g033291.t1	Achv4p22GSAman00016.t1	Actinidia chinensis	/	HapA	Chr22	1065	115.766	6.02	34.82	-0.028	plas	LRR-III	0	13	1	DUF6480	LRRNT_2,LRR_4,LRR_8,LRR_1,LRR_1,LRR_1,LRR_4,LRR_4,LRR_1,LRR_8,LRR_6,LRR_8,LRR_1,DUF6480,PK_Tyr_Ser-Thr
Achv4a22g033734.t1	Achv4p22g034042.t1	Actinidia chinensis	/	HapA	Chr22	671	73.9054	7.98	49.32	-0.184	chlo	LRR-III	0	3	1	/	LRRNT_2,LRR_4,LRR_8,S1FA,PK_Tyr_Ser-Thr
Achv4a20g031613.t1	Achv4p20g031907.t1	Actinidia chinensis	/	HapA	Chr20	624	68.828	7.68	34.55	-0.243	plas	LRR-III	0	4	2	/	LRRNT_2,LRR_1,LRR_8,LRR_1,Pkinase,Pkinase
Achv4a20g031351.t1	Achv4p20g031643.t1	Actinidia chinensis	/	HapA	Chr20	641	69.3489	8.07	46.41	-0.188	chlo	LRR-III	0	4	1	CD52	LRRNT_2,LRR_8,LRR_4,LRR_1,CD52,CD52,PK_Tyr_Ser-Thr
Achv4a20g030938.t1	Achv4p20g031200.t1	Actinidia chinensis	/	HapA	Chr20	623	68.4926	6.21	38.67	-0.18	plas	LRR-III	0	4	1	CRIM1_C	LRRNT_2,LRR_4,LRR_8,LRR_1,CRIM1_C,Pkinase
Achv4a19g029295.t1	Achv4p19g029535.t1	Actinidia chinensis	/	HapA	Chr19	563	63.3953	7.13	38.16	-0.168	plas	LRR-III	0	2	1	/	LRR_1,LRR_8,Pkinase
Achv4a18GSAman00011.t1	Achv4p18GSAman00014.t1	Actinidia chinensis	/	HapA	Chr18	641	70.5939	8.22	41.49	-0.1	plas	LRR-III	0	5	1	/	LRRNT_2,LRR_8,LRR_8,LRR_8,LRR_1,Pkinase
Achv4a18g027366.t1	Achv4p18g027655.t1	Actinidia chinensis	/	HapA	Chr18	631	68.8028	8.28	45.48	-0.104	plas	LRR-III	0	5	1	DUF4064	LRRNT_2,LRR_8,LRR_1,LRR_4,LRR_1,DUF4064,PK_Tyr_Ser-Thr
Achv4a18g026758.t1	Achv4p18g027042.t1	Actinidia chinensis	/	HapA	Chr18	1065	115.797	6.2	36.04	-0.034	cyto	LRR-III	0	12	1	DUF6480	LRRNT_2,LRR_4,LRR_8,LRR_8,LRR_1,LRR_4,LRR_4,LRR_1,LRR_8,LRR_6,LRR_8,LRR_1,DUF6480,PK_Tyr_Ser-Thr
Achv4a16GSAman00009.t1	Achv4p16g025423.t1	Actinidia chinensis	/	HapA	Chr16	689	75.0982	7.97	30.58	-0.103	plas	LRR-III	0	4	1	INV_N	LRRNT_2,LRR_4,LRR_8,LRR_1,INV_N,Pkinase
Achv4a16g025081.t1	Achv4p16g025320.t1	Actinidia chinensis	/	HapA	Chr16	684	73.9877	7.97	34.02	-0.125	extr	LRR-III	0	5	1	/	LRRNT_2,LRRNT_2,LRR_1,LRR_8,LRR_1,Pkinase
Achv4a16g024523.t1	Achv4p16g024741.t1	Actinidia chinensis	/	HapA	Chr16	599	66.0403	8.57	35.7	-0.282	nucl	LRR-III	0	5	2	/	LRRNT_2,LRR_8,LRR_1,LRR_1,LRR_1,Pkinase,Pkinase
Achv4a16g023855.t1	Achv4p16g024040.t1	Actinidia chinensis	/	HapA	Chr16	656	71.1382	6.66	39.4	-0.125	chlo	LRR-III	0	5	1	VSP	LRRNT_2,LRR_1,LRR_8,LRR_1,VSP,LRR_6,Pkinase
Achv4a15g022406.t1	Achv4p15g022580.t1	Actinidia chinensis	/	HapA	Chr15	706	77.6452	8.61	43.13	-0.165	plas	LRR-III	0	4	1	AA_permease_2	LRRNT_2,LRR_8,LRR_1,LRR_4,AA_permease_2,Pkinase
Achv4a14g021699.t1	Achv4p14g021821.t1	Actinidia chinensis	/	HapA	Chr14	627	69.166	7.96	36.24	-0.163	plas	LRR-III	0	5	1	Syndecan	LRRNT_2,LRR_8,LRR_1,LRR_4,LRR_1,Syndecan,Pkinase
Achv4a14g021262.t1	Achv4p14g021378.t1	Actinidia chinensis	/	HapA	Chr14	644	72.0559	9.19	38.92	-0.353	plas	LRR-III	0	4	1	DUF2749	BatA,LRRNT_2,LRR_4,LRR_8,LRR_1,DUF2749,Pkinase
Achv4a13g020263.t1	Achv4p13g020355.t1	Actinidia chinensis	/	HapA	Chr13	724	78.3031	7.12	36.72	-0.186	plas	LRR-III	0	5	1	Syndecan	LRRNT_2,LRR_1,LRR_8,LRR_8,LRR_1,S1FA,Pkinase
Achv4a13g019688.t1	Achv4p13g019769.t1	Actinidia chinensis	/	HapA	Chr13	637	69.6301	8.56	46.6	-0.13	extr	LRR-III	0	3	1	Syndecan	LRRNT_2,LRR_8,LRR_8,Syndecan,Pkinase
Achv4a12g018708.t1	Achv4p12g018817.t1	Actinidia chinensis	/	HapA	Chr12	619	68.7539	7.25	38.33	-0.243	plas	LRR-III	0	5	1	/	LRRNT_2,LRRNT_2,LRR_1,LRR_8,LRR_1,Pkinase
Achv4a12g018483.t1	Achv4p12g018573.t1	Actinidia chinensis	/	HapA	Chr12	658	71.3484	8.35	44.55	-0.154	plas	LRR-III	0	4	1	TM_ErbB1	TM_ErbB1,LRRNT_2,LRR_8,LRR_4,LRR_1,TM_ErbB1,Pkinase
Achv4a11g017121.t1	Achv4p11g017213.t1	Actinidia chinensis	/	HapA	Chr11	603	65.5979	6.7	38.32	-0.197	E.R.	LRR-III	0	3	2	/	LRR_8,LRR_4,LRR_1,Pkinase,Pkinase
Achv4a11g016179.t1	Achv4p11g016252.t1	Actinidia chinensis	/	HapA	Chr11	560	61.1561	6.33	43.83	-0.08	nucl	LRR-III	0	4	1	TMEM51	EAR,LRR_1,LRR_8,LRR_1,LRR_1,TMEM51,PK_Tyr_Ser-Thr
Achv4a10g015776.t1	Achv4p10g015852.t1	Actinidia chinensis	/	HapA	Chr10	650	71.1848	8.17	38.14	-0.065	vacu	LRR-III	0	5	1	MAPEG	LRR_4,LRRNT_2,EAR,LRR_1,LRR_8,LRR_1,MAPEG,Pkinase
Achv4a01g000039.t1	Achv4p09g014169.t1	Actinidia chinensis	/	HapA	Chr01	1621	176.304	6.42	36.62	-0.064	plas	LRR-III	0	14	1	Inhibitor_I9,Peptidase_S8	LRRNT_2,LRR_4,LRR_8,LRR_1,LRR_1,LRR_4,LRR_4,LRR_1,LRR_4,LRR_1,LRR_1,LRR_8,LRR_1,Pkinase,Inhibitor_I9,Peptidase_S8
Achv4a09g014095.t1	Achv4p09g014169.t1	Actinidia chinensis	/	HapA	Chr09	944	102.701	6.43	40.3	-0.075	vacu	LRR-III	0	9	1	/	LRRNT_2,LRR_4,LRR_8,LRR_1,LRR_4,LRR_1,LRR_1,LRR_8,LRR_1,Pkinase
Achv4a09g013690.t1	Achv4p09g013762.t1	Actinidia chinensis	/	HapA	Chr09	646	71.0138	8.31	34.78	-0.027	plas	LRR-III	0	3	1	LapA_dom	LRR_1,LRR_8,LRR_1,LapA_dom,Pkinase
Achv4a09g013556.t1	Achv4p09g013629.t1	Actinidia chinensis	/	HapA	Chr09	677	73.1404	8.11	41.47	-0.132	plas	LRR-III	0	4	1	/	LRRNT_2,LRR_1,LRR_8,LRR_4,PK_Tyr_Ser-Thr
Achv4a08g012743.t1	Achv4p08g012805.t1	Actinidia chinensis	/	HapA	Chr08	786	84.6802	8.42	33.1	-0.066	vacu	LRR-III	0	8	1	PRIMA1	LRRNT_2,LRR_8,LRR_8,LRRNT_2,LRR_8,LRR_8,LRR_1,LRR_1,PRIMA1,Pkinase
Achv4a07g010397.t1	Achv4p07g010472.t1	Actinidia chinensis	/	HapA	Chr07	614	65.9508	5.14	33.46	-0.078	chlo	LRR-III	0	4	1	/	LRRNT_2,LRR_4,LRR_8,LRR_1,Pkinase
Achv4a06g009203.t1	Achv4p06g009256.t1	Actinidia chinensis	/	HapA	Chr06	773	83.8493	6.36	37.31	-0.15	chlo	LRR-III	0	5	1	DUF4690	LRRNT_2,LRR_1,LRR_8,LRR_8,LRR_1,DUF4690,Pkinase
Achv4a05g007615.t1	Achv4p05g007676.t1	Actinidia chinensis	/	HapA	Chr05	650	69.9917	5.84	34.18	-0.051	vacu	LRR-III	0	5	1	CYYR1	LRRNT_2,LRR_4,LRR_8,LRR_1,LRR_1,CYYR1,Pkinase
Achv4a05g006634.t1	Achv4p05g006702.t1	Actinidia chinensis	/	HapA	Chr05	776	84.0573	6.93	38.4	-0.221	chlo	LRR-III	0	5	2	Adeno_E3_CR2,Podoplanin	LRRNT_2,LRR_1,LRR_8,LRR_8,LRR_1,Adeno_E3_CR2,Podoplanin,Pkinase,Pkinase
Achv4a03GSAman00001.t1	Achv4p03GSAman00003.t1	Actinidia chinensis	/	HapA	Chr03	689	75.2625	9.16	56.66	-0.178	plas	LRR-III	0	5	1	/	LRR_1,LRRNT_2,LRR_8,LRR_1,LRR_4,PK_Tyr_Ser-Thr
Achv4a03g004340.t1	Achv4p03g004351.t1	Actinidia chinensis	/	HapA	Chr03	813	88.2133	8.09	31.9	-0.042	chlo	LRR-III	0	6	1	/	LRRNT_2,LRR_1,LRR_4,LRR_4,LRR_8,LRR_8,PK_Tyr_Ser-Thr
Achv4a03g003993.t1	Achv4p03g004006.t1	Actinidia chinensis	/	HapA	Chr03	631	68.7614	7.99	40.71	-0.125	plas	LRR-III	0	4	1	Syndecan	LRRNT_2,LRR_8,LRR_1,LRR_4,Syndecan,PK_Tyr_Ser-Thr
Achv4a03g003338.t1	Achv4p03g003330.t1	Actinidia chinensis	/	HapA	Chr03	657	71.6842	6.84	45.96	-0.056	vacu	LRR-III	0	4	1	Insulin_TMD,Nlp36	Insulin_TMD,LRRNT_2,LRR_8,LRR_4,LRR_1,Nlp36,PK_Tyr_Ser-Thr
Achv4a02g001899.t1	Achv4p02GSAman00001.t1	Actinidia chinensis	/	HapA	Chr02	675	73.4499	6.45	44	-0.117	plas	LRR-III	0	4	1	Insulin_TMD,Orthoreo_P10	Insulin_TMD,LRRNT_2,LRR_8,LRR_1,LRR_4,Orthoreo_P10,Pkinase
Achv4a02g002943.t1	Achv4p02g002924.t1	Actinidia chinensis	/	HapA	Chr02	662	73.7862	8.88	37.93	-0.285	extr	LRR-III	0	5	1	/	LRRNT_2,LRR_1,LRR_1,LRR_8,LRR_1,Pkinase
Achv4a02g002513.t1	Achv4p02g002482.t1	Actinidia chinensis	/	HapA	Chr02	675	73.7611	8.6	47.36	-0.176	E.R.	LRR-III	0	3	1	S1FA	LRRNT_2,LRR_4,LRR_8,S1FA,PK_Tyr_Ser-Thr
Achv4a02g002308.t1	Achv4p02g002268.t1	Actinidia chinensis	/	HapA	Chr02	683	74.9052	8.89	55.28	-0.178	cyto	LRR-III	0	4	1	/	LRRNT_2,LRR_4,LRR_1,LRR_4,PK_Tyr_Ser-Thr
Achv4a01g001582.t1	Achv4p01g001533.t1	Actinidia chinensis	/	HapA	Chr01	799	86.4261	8.43	33.95	-0.097	extr	LRR-III	0	6	1	PRIMA1	LRRNT_2,LRR_8,LRR_4,LRR_8,LRR_8,LRR_8,PRIMA1,Pkinase
Achv4a01g000527.t1	Achv4p01g000521.t1	Actinidia chinensis	/	HapA	Chr01	638	69.1406	7.68	34.21	-0.176	plas	LRR-III	0	4	1	/	LRRNT_2,LRR_1,LRR_8,LRR_4,PK_Tyr_Ser-Thr
Achv4p25g039733.t1	Achv4a25g039342.t1	Actinidia chinensis	/	HapP	Chr25	1498	168.106	8.14	40.48	-0.223	chlo	LRR-III	0	3	1	Shisa	ABC1,LRR_4,LRR_8,LRR_1,Shisa,Pkinase
Achv4p01g000034.t1	/	Actinidia chinensis	/	HapP	Chr01	982	106.953	6.08	38.02	-0.11	nucl	LRR-III	0	12	1	/	LRRNT_2,LRR_4,LRR_1,LRR_8,LRR_4,LRR_1,LRRNT_2,LRR_4,LRR_1,LRR_1,LRR_8,LRR_1,Pkinase
Achv4a25g039343.t1	/	Actinidia chinensis	/	HapA	Chr25	630	70.6501	6.99	36.84	-0.219	plas	LRR-III	0	5	1	Shisa	LRRNT_2,LRRNT_2,LRR_4,LRR_8,LRR_1,Shisa,Pkinase
AT1G25320.1	Achv4a27GSAman00014.t1	Arabidopsis thaliana	SENRK1	/	Chr1	/	/	/	/	/	/	LRR-III	0	4	1	/	LRRNT_2,LRR_8,LRR_8,LRR_1,Pkinase
AT1G48480.1	Achv4a05g007615.t1	Arabidopsis thaliana	RKL1	/	Chr1	/	/	/	/	/	/	LRR-III	0	4	1	/	LRRNT_2,LRR_8,LRR_4,LRR_1,PK_Tyr_Ser-Thr
AT1G50610.1	Achv4a20g030938.t1	Arabidopsis thaliana	PRK5	/	Chr1	/	/	/	/	/	/	LRR-III	0	4	1	/	LRRNT_2,LRR_1,LRR_8,LRR_1,PK_Tyr_Ser-Thr
AT1G60630.1	Achv4a25g038123.t1	Arabidopsis thaliana	/	/	Chr1	/	/	/	/	/	/	LRR-III	0	6	1	/	LRRNT_2,LRR_1,LRR_4,LRR_1,LRR_1,LRR_1,TM_ErbB1,Pkinase
AT1G64210.1	Achv4a18GSAman00011.t1	Arabidopsis thaliana	/	/	Chr1	/	/	/	/	/	/	LRR-III	0	6	1	/	LRRNT_2,LRR_8,LRR_8,LRR_1,LRR_1,LRRNT_2,Pkinase
AT1G66830.1	Achv4a27GSAman00014.t1	Arabidopsis thaliana	/	/	Chr1	/	/	/	/	/	/	LRR-III	0	6	1	/	LRRNT_2,LRR_8,LRR_1,LRR_8,LRR_8,LRR_8,PK_Tyr_Ser-Thr
AT1G67510.1	Achv4a13g020263.t1	Arabidopsis thaliana	/	/	Chr1	/	/	/	/	/	/	LRR-III	0	7	1	/	LRRNT_2,LRR_1,LRR_8,LRR_4,LRR_1,LRR_1,LRR_8,Pkinase
AT1G68400.1	Achv4a27g041495.t1	Arabidopsis thaliana	/	/	Chr1	/	/	/	/	/	/	LRR-III	0	4	1	/	LRRNT_2,LRR_4,LRR_4,LRR_4,Pkinase
AT1G72460.1	Achv4a20g031613.t1	Arabidopsis thaliana	PRK8	/	Chr1	/	/	/	/	/	/	LRR-III	0	4	1	/	LRRNT_2,LRR_4,LRR_4,LRR_1,PK_Tyr_Ser-Thr
AT2G01210.1	Achv4a27GSAman00014.t1	Arabidopsis thaliana	ORPK1	/	Chr2	/	/	/	/	/	/	LRR-III	0	7	1	/	LRRNT_2,LRR_1,LRR_8,LRR_1,LRR_1,LRR_1,LRR_1,Pkinase
AT2G07040.1	Achv4a20g030938.t1	Arabidopsis thaliana	ATPRK2	/	Chr2	/	/	/	/	/	/	LRR-III	0	5	1	/	LRRNT_2,LRR_1,LRR_4,LRR_8,LRR_1,Pkinase
AT2G15300.1	Achv4a06g009203.t1	Arabidopsis thaliana	/	/	Chr2	/	/	/	/	/	/	LRR-III	0	4	1	/	LRRNT_2,LRR_8,LRR_8,LRR_1,Pkinase
AT2G23300.1	Achv4a06g009203.t1	Arabidopsis thaliana	/	/	Chr2	/	/	/	/	/	/	LRR-III	0	5	1	/	LRRNT_2,LRR_8,LRR_8,LRR_8,LRR_1,Pkinase
AT2G26730.1	Achv4a20g031351.t1	Arabidopsis thaliana	/	/	Chr2	/	/	/	/	/	/	LRR-III	0	4	1	/	LRRNT_2,LRR_8,LRR_4,LRR_1,Pkinase
AT2G27060.1	Achv4a28GSAman00015.t1	Arabidopsis thaliana	/	/	Chr2	/	/	/	/	/	/	LRR-III	0	11	2	/	LRRNT_2,LRR_1,LRR_8,LRR_8,LRR_4,LRR_6,LRR_1,LRR_1,LRR_1,LRR_8,LRR_8,Pkinase,PK_Tyr_Ser-Thr
AT2G36570.1	Achv4a02g002513.t1	Arabidopsis thaliana	PXC1	/	Chr2	/	/	/	/	/	/	LRR-III	0	2	1	/	LRR_4,LRR_8,Pkinase
AT2G42290.1	Achv4a09g013556.t1	Arabidopsis thaliana	/	/	Chr2	/	/	/	/	/	/	LRR-III	0	5	1	/	LRRNT_2,LRR_1,LRR_8,LRR_1,LRR_1,PK_Tyr_Ser-Thr
AT3G02880.1	Achv4a05g007615.t1	Arabidopsis thaliana	KIN7	/	Chr3	/	/	/	/	/	/	LRR-III	0	4	1	/	LRRNT_2,LRR_8,LRR_8,LRR_1,Pkinase
AT3G08680.1	Achv4a15g022406.t1	Arabidopsis thaliana	/	/	Chr3	/	/	/	/	/	/	LRR-III	0	5	1	/	LRRNT_2,LRR_8,LRR_1,LRR_1,LRR_1,PK_Tyr_Ser-Thr
AT3G17840.1	Achv4a16g023855.t1	Arabidopsis thaliana	RLK902	/	Chr3	/	/	/	/	/	/	LRR-III	0	4	1	/	LRRNT_2,LRR_8,LRR_8,LRR_1,PK_Tyr_Ser-Thr
AT3G20190.1	Achv4a20g030938.t1	Arabidopsis thaliana	PRK4	/	Chr3	/	/	/	/	/	/	LRR-III	0	5	1	/	LRRNT_2,LRR_4,LRR_8,LRR_1,LRR_1,TMEM51,PK_Tyr_Ser-Thr
AT3G24660.1	Achv4a28g043309.t1	Arabidopsis thaliana	TMKL1	/	Chr3	/	/	/	/	/	/	LRR-III	0	5	1	/	LRR_1,LRR_1,LRR_1,LRR_1,LRR_8,PK_Tyr_Ser-Thr
AT3G42880.1	Achv4a12g018708.t1	Arabidopsis thaliana	PRK3	/	Chr3	/	/	/	/	/	/	LRR-III	0	4	1	/	LRRNT_2,LRR_4,LRR_8,LRR_1,PK_Tyr_Ser-Thr
AT3G50230.2	Achv4a10g015776.t1	Arabidopsis thaliana	/	/	Chr3	/	/	/	/	/	/	LRR-III	0	3	1	/	LRR_4,LRR_4,LRR_1,Pkinase
AT3G51740.1	Achv4a08g012743.t1	Arabidopsis thaliana	IMK2	/	Chr3	/	/	/	/	/	/	LRR-III	0	7	1	/	LRRNT_2,LRR_8,LRR_4,LRR_8,LRR_8,LRR_8,LRRNT_2,PK_Tyr_Ser-Thr
AT3G56100.1	Achv4a03g004340.t1	Arabidopsis thaliana	IMK3	/	Chr3	/	/	/	/	/	/	LRR-III	0	6	1	/	LRRNT_2,LRRNT_2,LRR_8,LRR_8,LRRNT_2,LRR_1,PK_Tyr_Ser-Thr
AT3G57830.1	Achv4a09g013556.t1	Arabidopsis thaliana	/	/	Chr3	/	/	/	/	/	/	LRR-III	0	4	1	/	LRRNT_2,LRR_4,LRR_8,LRR_1,PK_Tyr_Ser-Thr
AT4G20940.1	Achv4a18g026758.t1	Arabidopsis thaliana	GHR1	/	Chr4	/	/	/	/	/	/	LRR-III	0	12	1	/	LRRNT_2,LRR_8,LRR_8,LRR_1,LRR_8,LRR_4,LRR_1,LRR_1,LRR_1,LRR_8,LRR_8,LRR_1,PK_Tyr_Ser-Thr
AT4G23740.1	Achv4a18GSAman00011.t1	Arabidopsis thaliana	/	/	Chr4	/	/	/	/	/	/	LRR-III	0	4	1	/	LRRNT_2,LRR_8,LRR_8,LRR_1,PK_Tyr_Ser-Thr
AT4G31250.1	Achv4a14g021262.t1	Arabidopsis thaliana	PRK7	/	Chr4	/	/	/	/	/	/	LRR-III	0	4	1	/	LRRNT_2,LRR_8,LRR_8,LRR_1,Pkinase
AT4G34220.1	Achv4a06g009203.t1	Arabidopsis thaliana	RDK1	/	Chr4	/	/	/	/	/	/	LRR-III	0	4	1	/	LRRNT_2,LRR_8,LRR_8,LRR_1,Pkinase
AT4G37250.1	Achv4a06g009203.t1	Arabidopsis thaliana	/	/	Chr4	/	/	/	/	/	/	LRR-III	0	6	1	/	LRRNT_2,LRR_8,LRR_8,LRR_8,LRR_1,LRRNT_2,Pkinase
AT5G05160.1	Achv4a15g022406.t1	Arabidopsis thaliana	RUL1	/	Chr5	/	/	/	/	/	/	LRR-III	0	4	1	/	LRRNT_2,LRR_8,LRR_4,LRR_1,Pkinase
AT5G10020.1	Achv4a09g014095.t1	Arabidopsis thaliana	SIRK1	/	Chr5	/	/	/	/	/	/	LRR-III	0	11	1	/	LRR_4,LRR_8,LRR_4,LRR_1,LRR_1,LRR_1,LRR_1,LRR_1,LRR_8,LRR_8,LRR_1,Pkinase
AT5G16590.1	Achv4a05g007615.t1	Arabidopsis thaliana	QSK2	/	Chr5	/	/	/	/	/	/	LRR-III	0	4	1	/	LRRNT_2,LRR_8,LRR_1,LRR_4,PK_Tyr_Ser-Thr
AT5G20690.1	Achv4a12g018708.t1	Arabidopsis thaliana	LURE1	/	Chr5	/	/	/	/	/	/	LRR-III	0	4	1	/	LRRNT_2,LRR_4,LRR_8,LRR_8,PK_Tyr_Ser-Thr
AT5G24100.1	Achv4a18g027366.t1	Arabidopsis thaliana	/	/	Chr5	/	/	/	/	/	/	LRR-III	0	5	1	/	LRRNT_2,LRR_8,LRR_4,LRR_1,LRR_1,PK_Tyr_Ser-Thr
AT5G35390.1	Achv4a20g030938.t1	Arabidopsis thaliana	PRK1	/	Chr5	/	/	/	/	/	/	LRR-III	0	4	1	/	LRRNT_2,LRR_8,LRR_8,LRR_1,Pkinase
AT5G43020.1	Achv4a10g015776.t1	Arabidopsis thaliana	/	/	Chr5	/	/	/	/	/	/	LRR-III	0	4	2	/	LRR_4,LRR_1,LRR_1,LRR_1,PK_Tyr_Ser-Thr,PK_Tyr_Ser-Thr
AT5G53320.1	Achv4a03g003993.t1	Arabidopsis thaliana	/	/	Chr5	/	/	/	/	/	/	LRR-III	0	4	1	/	LRRNT_2,LRR_8,LRR_4,LRR_1,PK_Tyr_Ser-Thr
AT5G58300.1	Achv4a15g022406.t1	Arabidopsis thaliana	KOIN	/	Chr5	/	/	/	/	/	/	LRR-III	0	4	2	/	LRRNT_2,LRR_8,LRR_8,LRR_1,PK_Tyr_Ser-Thr,PK_Tyr_Ser-Thr
AT5G67200.1	Achv4a10g015776.t1	Arabidopsis thaliana	/	/	Chr5	/	/	/	/	/	/	LRR-III	0	3	1	/	LRR_1,LRR_8,LRR_1,Pkinase
AT5G67280.1	Achv4a06g009203.t1	Arabidopsis thaliana	/	/	Chr5	/	/	/	/	/	/	LRR-III	0	6	1	/	LRRNT_2,LRR_8,LRR_1,LRR_8,LRR_1,LRRNT_2,Pkinase
Achv4a25g038605.t1	Achv4p25g039001.t1	Actinidia chinensis	/	HapA	Chr25	956	105.407	6.14	32.55	-0.042	plas	LRR-IV	0	10	1	Baculo_11_kDa	LRRNT_2,LRR_8,LRR_4,LRR_8,LRR_4,LRR_4,LRR_8,LRR_8,LRR_8,LRR_4,Baculo_11_kDa,Pkinase
Achv4a24g037682.t1	Achv4p24g038060.t1	Actinidia chinensis	/	HapA	Chr24	681	74.4384	8.43	36.2	-0.089	extr	LRR-IV	0	5	1	/	LRRNT_2,LRR_8,LRR_8,LRR_1,LRR_1,PK_Tyr_Ser-Thr
Achv4a20g030420.t1	Achv4p20g030680.t1	Actinidia chinensis	/	HapA	Chr20	953	104.906	7.25	35.35	0.009	plas	LRR-IV	0	13	1	/	LRRNT_2,LRR_1,LRR_4,LRR_4,LRR_1,LRR_1,LRR_8,LRR_1,LRR_8,LRR_8,LRR_8,LRR_1,LRR_1,Pkinase
Achv4a18g027968.t1	Achv4p18g028225.t1	Actinidia chinensis	/	HapA	Chr18	682	74.3202	5.63	31.85	0.013	plas	LRR-IV	0	4	1	Adeno_E3_CR2	LRRNT_2,LRR_8,LRR_1,LRR_8,Adeno_E3_CR2,PK_Tyr_Ser-Thr
Achv4a14g021517.t1	Achv4p14g021638.t1	Actinidia chinensis	/	HapA	Chr14	683	74.0462	6.85	33.28	0.046	plas	LRR-IV	0	4	1	TM_ErbB1	LRRNT_2,LRR_4,LRR_8,LRR_1,TM_ErbB1,PK_Tyr_Ser-Thr
Achv4a09g014152.t1	Achv4p09g014226.t1	Actinidia chinensis	/	HapA	Chr09	683	74.1433	8.22	38.93	-0.014	extr	LRR-IV	0	4	1	TM_ErbB1	LRRNT_2,LRR_8,LRR_8,LRR_1,TM_ErbB1,PK_Tyr_Ser-Thr
Achv4a08g012102.t1	Achv4p08g012186.t1	Actinidia chinensis	/	HapA	Chr08	651	70.6053	8.72	36.62	-0.032	nucl	LRR-IV	0	4	1	TM_ErbB1	LRRNT_2,LRR_8,LRR_8,LRR_1,TM_ErbB1,PK_Tyr_Ser-Thr
AT2G45340.1	Achv4a09g014152.t1	Arabidopsis thaliana	/	/	Chr2	/	/	/	/	/	/	LRR-IV	0	5	1	/	LRRNT_2,LRR_8,LRR_8,LRR_1,LRR_8,PK_Tyr_Ser-Thr
AT4G22730.1	Achv4a14g021517.t1	Arabidopsis thaliana	/	/	Chr4	/	/	/	/	/	/	LRR-IV	0	4	1	/	LRRNT_2,LRR_8,LRR_8,LRR_1,PK_Tyr_Ser-Thr
AT5G51560.1	Achv4a24g037682.t1	Arabidopsis thaliana	/	/	Chr5	/	/	/	/	/	/	LRR-IV	0	5	1	/	LRRNT_2,LRR_8,LRR_1,LRR_8,LRR_1,PK_Tyr_Ser-Thr
AT2G25790.1	Achv4a25g038605.t1	Arabidopsis thaliana	SKM1	/	Chr2	/	/	/	/	/	/	LRR-IV	0	10	1	/	LRRNT_2,LRR_8,LRR_8,LRR_8,LRR_1,LRR_4,LRR_8,LRR_8,LRR_8,LRR_8,Pkinase
Achv4a28g043414.t1	Achv4p28g043806.t1	Actinidia chinensis	/	HapA	Chr28	942	103.176	5.97	35.39	-0.149	plas	LRR-IX	0	8	1	TMEM51	LRRNT_2,LRR_1,LRR_1,LRR_8,LRR_4,LRR_8,LRRNT_2,LRR_8,TMEM51,PK_Tyr_Ser-Thr,SR-25
Achv4a28g043238.t1	Achv4p28g043630.t1	Actinidia chinensis	/	HapA	Chr28	916	98.8477	6.66	39.12	-0.161	plas	LRR-IX	0	10	1	DUF1467	LRRNT_2,LRR_1,LRR_4,LRR_4,LRR_8,LRR_4,LRR_8,LRRNT_2,LRR_4,DUF1467,PK_Tyr_Ser-Thr,LRRNT_2
Achv4a26g040386.t1	Achv4p26g040817.t1	Actinidia chinensis	/	HapA	Chr26	1002	109.516	6.03	38.29	-0.208	plas	LRR-IX	0	6	1	DUF1180	LRRNT_2,LRR_8,LRR_8,LRR_8,LRRNT_2,LRR_8,DUF1180,PK_Tyr_Ser-Thr
Achv4a25g038191.t1	Achv4p25g038591.t1	Actinidia chinensis	/	HapA	Chr25	957	103.542	5.78	31.51	-0.055	vacu	LRR-IX	0	8	1	/	LRRNT_2,LRR_8,LRR_8,LRR_1,LRR_1,LRR_8,LRRNT_2,LRR_4,Pkinase
Achv4a23g036157.t1	Achv4p23g036488.t1	Actinidia chinensis	/	HapA	Chr23	929	99.6638	6.3	42.72	-0.113	vacu	LRR-IX	0	10	1	DUF2561,DUF1180	DUF2561,LRRNT_2,LRR_1,LRR_1,LRR_4,LRR_8,LRR_4,LRR_4,LRRNT_2,LRR_8,LRR_1,DUF1180,PK_Tyr_Ser-Thr
Achv4a20g031015.t1	Achv4p20g031287.t1	Actinidia chinensis	/	HapA	Chr20	821	88.5074	5.25	40.98	-0.1	nucl	LRR-IX	0	6	1	DUF6480	LRR_8,LRR_8,LRR_8,LRRNT_2,LRR_8,DUF6480,PK_Tyr_Ser-Thr,LRR_8
Achv4a15g023001.t1	Achv4p15g023185.t1	Actinidia chinensis	/	HapA	Chr15	959	104.135	5.8	40.19	-0.145	plas	LRR-IX	0	9	1	/	LRRNT_2,LRR_8,LRR_8,LRR_1,LRR_1,LRR_1,LRRNT_2,LRR_8,LRR_1,PK_Tyr_Ser-Thr
Achv4a15g022483.t1	Achv4p15g022655.t1	Actinidia chinensis	/	HapA	Chr15	892	96.3102	6.28	43.03	-0.14	plas	LRR-IX	0	10	1	DUF3951	LRRNT_2,LRR_1,LRR_4,LRR_1,LRR_8,LRR_1,LRR_8,LRRNT_2,LRR_4,DUF3951,PK_Tyr_Ser-Thr,LRRNT_2
Achv4a13g020622.t1	Achv4p13g020721.t1	Actinidia chinensis	/	HapA	Chr13	943	101.241	5.75	33.66	-0.071	vacu	LRR-IX	0	9	1	/	LRRNT_2,LRR_4,LRR_8,LRR_8,LRR_4,LRR_8,LRRNT_2,LRR_1,LRR_4,PK_Tyr_Ser-Thr
Achv4a08g012623.t1	Achv4p08g012690.t1	Actinidia chinensis	/	HapA	Chr08	926	99.7665	5.42	41.41	-0.127	chlo	LRR-IX	0	9	1	SARAF	LRRNT_2,LRR_1,LRR_1,LRR_8,LRR_4,LRR_4,LRR_4,LRRNT_2,LRR_8,SARAF,PK_Tyr_Ser-Thr
Achv4a07g010383.t1	Achv4p07g010456.t1	Actinidia chinensis	/	HapA	Chr07	946	102.767	6.29	35.19	-0.133	vacu	LRR-IX	0	10	1	/	LRRNT_2,LRR_1,LRR_6,LRR_8,LRR_1,LRR_1,LRR_4,LRR_8,LRRNT_2,LRR_8,Pkinase
Achv4a05g007640.t1	Achv4p05g007697.t1	Actinidia chinensis	/	HapA	Chr05	950	103.455	6	37.14	-0.146	vacu	LRR-IX	0	8	1	/	LRRNT_2,LRR_8,LRR_8,LRR_1,LRR_1,LRR_8,LRRNT_2,LRR_8,Pkinase
Achv4a03g003705.t1	Achv4p03g003708.t1	Actinidia chinensis	/	HapA	Chr03	833	89.9835	5.89	40.04	-0.174	plas	LRR-IX	0	6	1	Syndecan	LRRNT_2,LRR_4,LRR_8,LRR_8,LRR_8,LRRNT_2,Syndecan,PK_Tyr_Ser-Thr
Achv4a02g002335.t1	Achv4p02g002301.t1	Actinidia chinensis	/	HapA	Chr02	925	99.5332	5.54	35.29	-0.152	plas	LRR-IX	0	10	1	Syndecan	LRRNT_2,LRR_4,LRR_8,LRR_4,LRR_4,LRR_8,LRRNT_2,LRR_1,LRR_4,Syndecan,PK_Tyr_Ser-Thr
Achv4a01g001499.t1	Achv4p01g001459.t1	Actinidia chinensis	/	HapA	Chr01	925	99.3692	5.37	39.69	-0.084	extr	LRR-IX	0	11	1	Amnionless	LRRNT_2,LRR_1,LRR_1,LRR_8,LRR_1,LRR_1,LRR_4,LRR_8,LRRNT_2,LRR_1,LRR_4,Amnionless,PK_Tyr_Ser-Thr
AT1G24650.1	Achv4a05g007640.t1	Arabidopsis thaliana	TMK2	/	Chr1	/	/	/	/	/	/	LRR-IX	0	8	2	/	LRRNT_2,LRR_1,LRR_8,LRR_8,LRR_8,LRRNT_2,LRR_8,Pkinase,Pkinase,LRR_4
AT1G66150.1	Achv4a07g010383.t1	Arabidopsis thaliana	TMK1	/	Chr1	/	/	/	/	/	/	LRR-IX	0	9	1	/	LRRNT_2,LRR_1,LRR_1,LRR_8,LRR_1,LRR_4,LRR_8,LRRNT_2,LRR_8,Pkinase
AT2G01820.1	Achv4a05g007640.t1	Arabidopsis thaliana	TMK3	/	Chr2	/	/	/	/	/	/	LRR-IX	0	9	1	/	LRRNT_2,LRR_1,LRR_1,LRR_8,LRR_8,LRR_1,LRR_8,LRRNT_2,LRR_8,Pkinase
AT3G23750.1	Achv4a01g001499.t1	Arabidopsis thaliana	BARK1	/	Chr3	/	/	/	/	/	/	LRR-IX	0	9	1	/	LRRNT_2,LRR_1,LRR_8,LRR_8,LRR_1,LRR_8,LRRNT_2,LRR_8,PK_Tyr_Ser-Thr,LRRNT_2
Achv4a22g033600.t1	Achv4p22g033902.t1	Actinidia chinensis	/	HapA	Chr22	726	78.565	6.36	37.01	-0.173	plas	LRR-V	0	5	1	/	LRRNT_2,LRR_6,LRR_8,LRR_1,LRR_1,Pkinase
Achv4a20g031333.t1	Achv4p20GSAman00015.t1	Actinidia chinensis	/	HapA	Chr20	770	85.3027	7.6	53.52	-0.156	plas	LRR-V	0	7	1	/	LRRNT_2,LRR_4,LRR_8,LRR_1,LRR_1,LRR_1,LRR_6,Pkinase
Achv4a18g027059.t1	Achv4p18g027349.t1	Actinidia chinensis	/	HapA	Chr18	726	78.558	6.61	39.14	-0.191	plas	LRR-V	0	3	1	MAP17,HsbA	LRRNT_2,LRR_8,LRR_8,MAP17,HsbA,PK_Tyr_Ser-Thr
Achv4a17GSAman00010.t1	Achv4p17g026570.t1	Actinidia chinensis	/	HapA	Chr17	619	68.6072	6.17	49.52	-0.365	chlo	LRR-V	0	2	1	Shisa,Psg1	LRR_1,LRR_8,Shisa,Psg1,Shisa,PK_Tyr_Ser-Thr
Achv4a16g025185.t1	Achv4p16g025425.t1	Actinidia chinensis	/	HapA	Chr16	698	76.5095	6.64	40.66	-0.282	plas	LRR-V	0	5	1	DUF4690	LRRNT_2,LRR_4,LRR_8,LRR_8,LRR_1,DUF4690,PK_Tyr_Ser-Thr
Achv4a16g025128.t1	Achv4p16g025370.t1	Actinidia chinensis	/	HapA	Chr16	719	77.7635	6.06	37.35	-0.252	plas	LRR-V	0	5	1	SARAF	LRRNT_2,LRR_1,LRR_1,LRR_8,LRR_1,SARAF,PK_Tyr_Ser-Thr
Achv4a15g023489.t1	Achv4p15g023677.t1	Actinidia chinensis	/	HapA	Chr15	618	67.9372	8.23	46.16	-0.2	chlo	LRR-V	0	2	1	TM_ErbB1	LRR_1,LRR_8,TM_ErbB1,PK_Tyr_Ser-Thr
Achv4a12GSAman00007.t1	Achv4p12GSAman00011.t1	Actinidia chinensis	/	HapA	Chr12	740	81.7948	7.09	54.19	-0.098	plas	LRR-V	0	6	1	DUF4690	LRRNT_2,LRR_4,LRR_1,LRR_8,LRR_1,LRR_1,DUF4690,Pkinase
Achv4a12g017469.t1	Achv4p12g017559.t1	Actinidia chinensis	/	HapA	Chr12	628	70.1725	7.68	49.14	-0.264	vacu	LRR-V	0	2	1	PRIMA1	LRR_8,LRR_1,PRIMA1,PRIMA1,PK_Tyr_Ser-Thr
Achv4a12g017465.t1	Achv4p12g017554.t1	Actinidia chinensis	/	HapA	Chr12	668	73.9264	7.66	45.58	-0.385	nucl	LRR-V	0	3	1	MRAP	LRR_8,LRR_1,LRR_8,MRAP,PK_Tyr_Ser-Thr
Achv4a11g017170.t1	Achv4p11g017260.t1	Actinidia chinensis	/	HapA	Chr11	719	77.7235	6.12	41.57	-0.283	plas	LRR-V	0	5	1	SARAF	LRRNT_2,LRR_4,LRR_1,LRR_8,LRR_1,SARAF,PK_Tyr_Ser-Thr
Achv4a08g011340.t1	Achv4p08g011442.t1	Actinidia chinensis	/	HapA	Chr08	640	69.9841	6.32	44.14	-0.194	chlo	LRR-V	0	3	1	/	LRR_1,LRR_8,LRR_8,PK_Tyr_Ser-Thr
Achv4p12g017544.t1	Achv4a12g017456.t1	Actinidia chinensis	/	HapP	Chr12	590	64.8772	6.65	47.95	-0.246	plas	LRR-V	0	3	1	/	LRRNT_2,LRR_1,LRR_1,PK_Tyr_Ser-Thr
AT1G78980.1	Achv4a16g025185.t1	Arabidopsis thaliana	SRF5	/	Chr1	/	/	/	/	/	/	LRR-V	0	5	1	/	LRRNT_2,LRR_4,LRR_8,LRR_8,LRR_1,Pkinase
AT2G20850.1	Achv4a17GSAman00010.t1	Arabidopsis thaliana	SRF1	/	Chr2	/	/	/	/	/	/	LRR-V	0	6	1	/	LRRNT_2,LRR_1,LRR_8,LRR_1,LRR_1,LRR_1,PK_Tyr_Ser-Thr
AT3G13065.1	Achv4a16g025185.t1	Arabidopsis thaliana	SRF4	/	Chr3	/	/	/	/	/	/	LRR-V	0	5	1	/	LRRNT_2,LRR_4,LRR_1,LRR_8,LRR_8,PK_Tyr_Ser-Thr
AT3G14350.1	Achv4a16g025128.t1	Arabidopsis thaliana	SRF7	/	Chr3	/	/	/	/	/	/	LRR-V	0	5	1	/	LRRNT_2,LRR_1,LRR_8,LRR_1,LRR_1,PK_Tyr_Ser-Thr
AT4G03390.1	Achv4a17GSAman00010.t1	Arabidopsis thaliana	SRF3	/	Chr4	/	/	/	/	/	/	LRR-V	0	6	1	/	LRR_1,LRR_1,LRR_1,LRR_1,LRR_1,LRR_1,PK_Tyr_Ser-Thr
AT4G22130.1	Achv4a18g027059.t1	Arabidopsis thaliana	SRF8	/	Chr4	/	/	/	/	/	/	LRR-V	0	5	1	/	LRRNT_2,LRR_4,LRR_8,LRR_4,LRR_1,PK_Tyr_Ser-Thr
AT5G06820.1	Achv4a12GSAman00007.t1	Arabidopsis thaliana	SRF2	/	Chr5	/	/	/	/	/	/	LRR-V	0	6	1	/	LRRNT_2,LRR_1,LRR_1,LRR_8,LRR_1,LRR_1,Pkinase
Achv4a28g043084.t1	Achv4p28g043475.t1	Actinidia chinensis	/	HapA	Chr28	764	84.2391	5.59	52.8	-0.211	chlo	LRR-VI	0	3	1	/	LRRNT_2,LRR_1,LRR_8,PK_Tyr_Ser-Thr
Achv4a27g042368.t1	Achv4p27GSAman00018.t1	Actinidia chinensis	/	HapA	Chr27	781	86.4984	8.11	37.11	-0.028	vacu	LRR-VI	0	6	2	EphA2_TM	LRR_4,LRR_1,LRR_8,LRR_1,LRR_8,LRR_1,PK_Tyr_Ser-Thr,EphA2_TM,PK_Tyr_Ser-Thr
Achv4a26g040064.t1	Achv4p26g040491.t1	Actinidia chinensis	/	HapA	Chr26	705	78.7737	7.56	36.67	0.01	plas	LRR-VI	0	5	1	Baculo_11_kDa	Baculo_11_kDa,LRRNT_2,LRR_4,LRR_8,LRR_1,LRR_8,Baculo_11_kDa,PK_Tyr_Ser-Thr
Achv4a24g037502.t1	Achv4p24g037888.t1	Actinidia chinensis	/	HapA	Chr24	699	76.9745	5.32	49.31	0.005	plas	LRR-VI	0	3	2	PLAC8,NAM-associated	PLAC8,LRRNT_2,LRR_1,LRR_8,NAM-associated,PK_Tyr_Ser-Thr,PK_Tyr_Ser-Thr
Achv4a20g031099.t1	Achv4p20g031376.t1	Actinidia chinensis	/	HapA	Chr20	808	90.4577	9.33	44.43	-0.001	plas	LRR-VI	0	7	1	/	LRRNT_2,LRR_1,LRR_8,LRR_1,LRR_4,LRR_8,LRR_1,PK_Tyr_Ser-Thr
Achv4a18g026866.t1	Achv4p18g027148.t1	Actinidia chinensis	/	HapA	Chr18	719	79.1215	5.8	41.07	-0.068	vacu	LRR-VI	0	3	1	/	LRRNT_2,LRR_1,LRR_8,PK_Tyr_Ser-Thr
Achv4a16g024662.t1	Achv4p16g024875.t1	Actinidia chinensis	/	HapA	Chr16	705	78.6356	8.5	34.55	-0.02	extr	LRR-VI	0	6	2	/	LRRNT_2,LRR_4,LRR_8,LRR_1,LRR_8,LRR_1,PK_Tyr_Ser-Thr,PK_Tyr_Ser-Thr
Achv4a12g018232.t1	Achv4p12g018315.t1	Actinidia chinensis	/	HapA	Chr12	788	87.6325	8.66	47.61	-0.076	plas	LRR-VI	0	7	1	/	LRRNT_2,LRR_1,LRR_8,LRR_1,LRR_4,LRR_8,LRR_1,PK_Tyr_Ser-Thr
Achv4a06g008680.t1	Achv4p06g008730.t1	Actinidia chinensis	/	HapA	Chr06	708	78.3886	6.11	43.48	-0.153	plas	LRR-VI	0	4	1	/	LRRNT_2,LRR_1,LRR_1,LRR_4,PK_Tyr_Ser-Thr
Achv4a06g008266.t1	Achv4p06g008342.t1	Actinidia chinensis	/	HapA	Chr06	744	82.487	8.96	42.82	-0.077	plas	LRR-VI	0	5	1	DUF4064	LRR_6,LRR_4,LRR_8,LRR_8,LRR_1,DUF4064,Pkinase
Achv4a05g007196.t1	Achv4p05g007277.t1	Actinidia chinensis	/	HapA	Chr05	769	85.0465	6.36	39.8	-0.003	vacu	LRR-VI	0	6	1	PhoR,EphA2_TM	PhoR,LRR_4,PhoR,LRR_1,LRR_8,LRR_1,LRR_8,LRR_1,EphA2_TM,PK_Tyr_Ser-Thr
Achv4a01g001144.t1	Achv4p01g001107.t1	Actinidia chinensis	/	HapA	Chr01	808	89.278	8.73	51.55	0.043	plas	LRR-VI	0	8	1	/	LRRNT_2,LRR_4,LRR_8,LRR_1,LRR_4,LRR_1,LRR_8,LRR_9,PK_Tyr_Ser-Thr
AT1G14390.1	Achv4a06g008266.t1	Arabidopsis thaliana	/	/	Chr1	/	/	/	/	/	/	LRR-VI	0	4	1	/	LRR_4,LRR_8,LRR_8,LRR_8,PK_Tyr_Ser-Thr,Pkinase
AT1G63430.2	Achv4a18g026866.t1	Arabidopsis thaliana	/	/	Chr1	/	/	/	/	/	/	LRR-VI	0	5	1	/	LRRNT_2,LRR_1,LRR_4,LRR_8,LRR_1,PK_Tyr_Ser-Thr
AT2G02780.1	Achv4a06g008266.t1	Arabidopsis thaliana	/	/	Chr2	/	/	/	/	/	/	LRR-VI	0	4	1	/	LRR_4,LRR_8,LRR_8,LRR_1,PK_Tyr_Ser-Thr
AT3G03770.1	Achv4a20g031099.t1	Arabidopsis thaliana	/	/	Chr3	/	/	/	/	/	/	LRR-VI	0	6	1	/	LRR_1,LRR_8,LRR_1,LRR_8,LRR_1,LRR_1,Pkinase
AT4G18640.1	Achv4a18g026866.t1	Arabidopsis thaliana	MRH1	/	Chr4	/	/	/	/	/	/	LRR-VI	0	3	1	/	LRRNT_2,LRR_1,LRR_8,PK_Tyr_Ser-Thr
AT5G07150.2	Achv4a28g043084.t1	Arabidopsis thaliana	/	/	Chr5	/	/	/	/	/	/	LRR-VI	0	4	2	/	LRRNT_2,LRR_1,LRR_1,LRR_1,PK_Tyr_Ser-Thr,PK_Tyr_Ser-Thr
AT5G14210.2	Achv4a26g040064.t1	Arabidopsis thaliana	/	/	Chr5	/	/	/	/	/	/	LRR-VI	0	7	1	/	LRR_4,LRR_1,LRR_1,LRR_8,LRR_1,LRR_8,LRR_1,PK_Tyr_Ser-Thr
AT5G41180.1	Achv4a18g026866.t1	Arabidopsis thaliana	/	/	Chr5	/	/	/	/	/	/	LRR-VI	0	6	1	/	LRRNT_2,LRR_1,LRR_8,LRR_1,LRR_1,PK_Tyr_Ser-Thr,LRR_1
AT5G45840.1	Achv4a18g026866.t1	Arabidopsis thaliana	MDIS1	/	Chr5	/	/	/	/	/	/	LRR-VI	0	3	1	/	LRRNT_2,LRR_8,LRR_8,PK_Tyr_Ser-Thr
AT5G63410.1	Achv4a26g040064.t1	Arabidopsis thaliana	/	/	Chr5	/	/	/	/	/	/	LRR-VI	0	3	1	/	LRR_8,LRR_8,LRR_1,PK_Tyr_Ser-Thr
Achv4a21g031669.t1	Achv4p21g031967.t1	Actinidia chinensis	/	HapA	Chr21	1129	121.725	5.5	43.31	0.065	plas	LRR-VIIa	0	13	1	/	LRRNT_2,LRR_8,LRR_8,LRR_8,LRR_8,LRR_8,LRR_8,LRR_4,LRR_8,LRR_4,LRR_1,LRR_8,LRR_4,Pkinase
Achv4a18g027942.t1	Achv4p18g028199.t1	Actinidia chinensis	/	HapA	Chr18	876	96.1537	6.72	34.18	0.08	vacu	LRR-VIIa	0	9	1	/	LRRNT_2,LRR_4,LRR_1,LRR_8,LRR_8,LRR_1,LRR_8,LRR_1,LRR_8,PK_Tyr_Ser-Thr
Achv4a14g021845.t1	Achv4p14g021973.t1	Actinidia chinensis	/	HapA	Chr14	993	108.825	6.09	39	-0.032	plas	LRR-VIIa	0	10	1	/	LRRNT_2,LRR_8,LRR_8,LRR_1,LRR_8,LRR_4,LRR_8,LRR_1,LRR_1,LRR_8,Pkinase
Achv4a14g021537.t1	Achv4p14g021660.t1	Actinidia chinensis	/	HapA	Chr14	875	95.5005	5.62	36.94	0.071	vacu	LRR-VIIa	0	7	1	/	LRRNT_2,LRR_8,LRR_8,LRR_8,LRR_8,LRR_8,LRR_8,PK_Tyr_Ser-Thr
Achv4a09g013819.t1	Achv4p09g013888.t1	Actinidia chinensis	/	HapA	Chr09	1127	121.48	5.38	42.8	0.073	plas	LRR-VIIa	0	14	1	/	LRRNT_2,LRR_8,LRR_8,LRR_4,LRR_8,LRR_8,LRR_8,LRR_4,LRR_8,LRR_1,LRR_8,LRR_1,LRR_1,LRR_4,Pkinase
Achv4a05g007880.t1	Achv4p05g007952.t1	Actinidia chinensis	/	HapA	Chr05	1056	113.952	5.53	42.03	0.045	plas	LRR-VIIa	0	12	1	/	LRRNT_2,LRR_8,LRR_8,LRR_1,LRR_8,LRR_8,LRR_4,LRR_8,LRR_1,LRR_8,LRR_4,LRR_4,Pkinase
Achv4a03g003666.t1	Achv4p03g003668.t1	Actinidia chinensis	/	HapA	Chr03	1024	111.395	6.04	38.51	0.124	plas	LRR-VIIa	0	12	1	/	LRRNT_2,LRR_1,LRR_8,LRR_1,LRR_1,LRR_1,LRR_8,LRR_1,LRR_1,LRR_8,LRR_8,LRR_1,Pkinase
Achv4a03g003344.t1	Achv4p03g003338.t1	Actinidia chinensis	/	HapA	Chr03	1030	110.609	8.63	37.24	0.099	plas	LRR-VIIa	0	10	1	/	LRRNT_2,LRR_4,LRR_1,LRR_1,LRR_8,LRR_8,LRR_8,LRR_8,LRR_8,LRR_1,Pkinase
Achv4a02g001904.t1	Achv4p02g001846.t1	Actinidia chinensis	/	HapA	Chr02	988	106.142	6.5	34.88	0.071	plas	LRR-VIIa	0	9	1	/	LRRNT_2,LRR_1,LRR_8,LRR_8,LRR_8,LRR_8,LRR_8,LRR_1,LRR_8,Pkinase
AT1G12460.1	Achv4a14g021537.t1	Arabidopsis thaliana	/	/	Chr1	/	/	/	/	/	/	LRR-VIIa	0	9	1	/	LRRNT_2,LRR_1,LRR_8,LRR_8,LRR_8,LRR_8,LRR_1,LRR_8,LRR_1,PK_Tyr_Ser-Thr
AT1G62950.1	Achv4a14g021537.t1	Arabidopsis thaliana	/	/	Chr1	/	/	/	/	/	/	LRR-VIIa	0	12	1	/	LRRNT_2,LRR_1,LRR_8,LRR_1,LRR_1,LRR_8,LRR_4,LRR_1,LRR_1,LRR_1,LRR_8,LRR_1,Pkinase
AT1G75640.1	Achv4a05g007880.t1	Arabidopsis thaliana	MUS	/	Chr1	/	/	/	/	/	/	LRR-VIIa	0	14	1	/	LRRNT_2,LRR_1,LRR_8,LRR_1,LRR_1,LRR_8,LRR_8,LRR_8,LRR_8,LRR_1,LRR_8,LRR_8,LRR_8,LRR_4,PK_Tyr_Ser-Thr
AT3G28040.1	Achv4a14g021845.t1	Arabidopsis thaliana	/	/	Chr3	/	/	/	/	/	/	LRR-VIIa	0	12	1	/	LRRNT_2,LRR_4,LRR_1,LRR_8,LRR_4,LRR_1,LRR_8,LRR_1,LRR_8,LRR_8,LRR_1,LRR_1,Pkinase
AT3G56370.1	Achv4a02g001904.t1	Arabidopsis thaliana	IRK	/	Chr3	/	/	/	/	/	/	LRR-VIIa	0	11	1	/	LRRNT_2,LRR_1,LRR_1,LRR_8,LRR_8,LRR_1,LRR_8,LRR_1,LRR_1,LRR_8,LRR_8,PK_Tyr_Ser-Thr
AT4G36180.1	Achv4a21g031669.t1	Arabidopsis thaliana	MUL	/	Chr4	/	/	/	/	/	/	LRR-VIIa	0	15	1	/	LRRNT_2,LRR_8,LRR_1,LRR_1,LRR_8,LRR_8,LRR_4,LRR_8,LRR_1,LRR_1,LRR_8,LRR_1,LRR_1,LRR_8,LRR_4,PK_Tyr_Ser-Thr
AT5G01890.1	Achv4a02g001904.t1	Arabidopsis thaliana	PXC2	/	Chr5	/	/	/	/	/	/	LRR-VIIa	0	10	1	/	LRRNT_2,LRR_8,LRR_8,LRR_8,LRR_8,LRR_8,LRR_4,LRR_1,LRR_8,LRR_8,PK_Tyr_Ser-Thr
Achv4a16g024101.t1	Achv4p16g024310.t1	Actinidia chinensis	/	HapA	Chr16	869	95.7804	6.01	30.63	-0.03	plas	LRR-VIIb	0	8	1	/	LRR_8,LRR_8,LRR_8,LRR_1,LRR_1,LRR_4,LRR_4,LRR_1,PK_Tyr_Ser-Thr
Achv4a13g019956.t1	Achv4p13g020037.t1	Actinidia chinensis	/	HapA	Chr13	855	94.4519	5.82	30.01	-0.042	plas	LRR-VIIb	0	8	1	/	LRR_8,LRR_8,LRR_8,LRR_1,LRR_1,LRR_4,LRR_4,LRR_1,PK_Tyr_Ser-Thr
Achv4a06g008673.t1	Achv4p06g008724.t1	Actinidia chinensis	/	HapA	Chr06	671	74.3818	9.73	36.03	-0.164	cyto	LRR-VIIb	0	3	2	TMEM100	LRR_8,LRR_8,LRR_8,TMEM100,PK_Tyr_Ser-Thr,PK_Tyr_Ser-Thr
AT2G24230.1	Achv4a16g024101.t1	Arabidopsis thaliana	/	/	Chr2	/	/	/	/	/	/	LRR-VIIb	0	6	1	/	LRR_8,LRR_8,LRR_8,LRR_8,LRR_8,LRR_4,Pkinase
AT5G45800.1	Achv4a06g008673.t1	Arabidopsis thaliana	MEE62	/	Chr5	/	/	/	/	/	/	LRR-VIIb	0	3	2	/	LRR_8,LRR_8,LRR_8,PK_Tyr_Ser-Thr,PK_Tyr_Ser-Thr
AT5G58150.1	Achv4a13g019956.t1	Arabidopsis thaliana	/	/	Chr5	/	/	/	/	/	/	LRR-VIIb	0	9	1	/	LRR_6,LRR_8,LRR_4,LRR_8,LRR_1,LRR_1,LRR_8,LRR_1,LRR_1,PK_Tyr_Ser-Thr
Achv4a28g043164.t1	Achv4p28g043554.t1	Actinidia chinensis	/	HapA	Chr28	894	99.1687	6.25	39.96	-0.087	chlo	LRR-VIII-1	0	8	1	VSP	LRRNT_2,LRR_8,LRR_8,LRR_8,LRR_1,LRR_8,LRR_4,LRR_1,VSP,Pkinase
Achv4a21g031856.t1	Achv4p21g032155.t1	Actinidia chinensis	/	HapA	Chr21	901	99.0418	6.52	31.99	-0.168	plas	LRR-VIII-1	0	7	1	IFNGR1_D2	LRR_8,LRR_1,LRR_1,LRR_1,LRR_4,LRR_8,LRR_1,IFNGR1_D2,PK_Tyr_Ser-Thr
Achv4a15g022409.t1	Achv4p15g022583.t1	Actinidia chinensis	/	HapA	Chr15	978	108.23	5.94	37.27	-0.134	chlo	LRR-VIII-1	0	7	1	/	LRRNT_2,LRR_8,LRR_8,LRR_1,LRR_1,LRR_8,LRR_8,Pkinase
Achv4a10g014544.t1	Achv4p10g014648.t1	Actinidia chinensis	/	HapA	Chr10	970	106.469	5.72	34.85	-0.157	plas	LRR-VIII-1	0	10	1	/	LRRNT_2,LRR_4,LRR_8,LRR_1,LRR_1,LRR_1,LRR_4,LRR_8,LRR_4,LRR_1,PK_Tyr_Ser-Thr
Achv4a09GSAman00006.t1	Achv4p09GSAman00008.t1	Actinidia chinensis	/	HapA	Chr09	588	65.0819	5.54	43.18	-0.199	nucl	LRR-VIII-1	0	4	1	/	LRR_1,LRR_1,LRR_4,LRR_1,PK_Tyr_Ser-Thr
Achv4a08GSAman00004.t1	Achv4p08GSAman00006.t1	Actinidia chinensis	/	HapA	Chr08	966	105.6	5.86	39.64	-0.134	plas	LRR-VIII-1	0	8	1	FixQ	LRRNT_2,LRR_4,LRR_8,LRR_1,LRR_1,LRR_4,LRR_8,LRR_4,FixQ,PK_Tyr_Ser-Thr
Achv4a03g003690.t1	Achv4p03g003691.t1	Actinidia chinensis	/	HapA	Chr03	1096	121.997	6.76	43.28	-0.02	plas	LRR-VIII-1	0	8	1	/	LRRNT_2,LRR_8,LRR_8,LRR_4,LRR_4,LRR_8,LRR_1,LRR_1,PK_Tyr_Ser-Thr
Achv4a02g002315.t1	Achv4p02GSAman00002.t1	Actinidia chinensis	/	HapA	Chr02	1215	133.556	6.62	42.7	-0.101	plas	LRR-VIII-1	0	6	1	Acetyltransf_1	Acetyltransf_1,LRRNT_2,LRR_8,LRR_8,LRR_8,LRR_8,LRR_4,Pkinase
Achv4a02g002316.t1	Achv4p02g002277.t1	Actinidia chinensis	/	HapA	Chr02	991	110.153	8.16	36.62	-0.04	plas	LRR-VIII-1	0	9	1	/	LRRNT_2,LRR_8,LRR_8,LRR_1,LRR_4,LRR_8,LRR_1,LRR_1,LRR_1,PK_Tyr_Ser-Thr
Achv4a01g001532.t1	Achv4p01g001486.t1	Actinidia chinensis	/	HapA	Chr01	967	105.731	5.74	36.4	-0.147	plas	LRR-VIII-1	0	8	1	FixQ	LRRNT_2,LRR_4,LRR_8,LRR_1,LRR_1,LRR_4,LRR_8,LRR_4,FixQ,PK_Tyr_Ser-Thr
Achv4p09GSAman00009.t1	Achv4a09g014248.t2	Actinidia chinensis	/	HapP	Chr09	931	102.337	6.31	34.99	-0.139	chlo	LRR-VIII-1	0	6	1	/	LRR_8,LRR_8,LRR_1,LRR_1,LRR_8,LRR_8,PK_Tyr_Ser-Thr
Achv4p10g014647.t1	Achv4a10g014542.t1	Actinidia chinensis	/	HapP	Chr10	942	102.573	5.54	34.29	-0.045	plas	LRR-VIII-1	0	6	1	/	LRR_8,LRR_8,LRR_8,LRR_4,LRR_4,LRR_1,PK_Tyr_Ser-Thr
Achv4a10g014543.t1	/	Actinidia chinensis	/	HapA	Chr10	824	90.4327	6.09	36.97	-0.151	chlo	LRR-VIII-1	0	6	1	/	LRR_8,LRR_8,LRR_4,LRR_4,LRR_1,LRR_1,PK_Tyr_Ser-Thr
AT1G06840.1	Achv4a15g022409.t1	Arabidopsis thaliana	HAK1	/	Chr1	/	/	/	/	/	/	LRR-VIII-1	0	8	1	/	LRRNT_2,LRR_8,LRR_8,LRR_1,LRR_4,LRR_8,LRR_1,LRR_1,PK_Tyr_Ser-Thr
AT1G79620.5	Achv4a01g001532.t1	Arabidopsis thaliana	VRLK1	/	Chr1	/	/	/	/	/	/	LRR-VIII-1	0	8	1	/	LRR_4,LRR_8,LRR_1,LRR_1,LRR_8,LRR_8,LRR_4,LRR_1,PK_Tyr_Ser-Thr
AT3G53590.1	Achv4a03g003690.t1	Arabidopsis thaliana	/	/	Chr3	/	/	/	/	/	/	LRR-VIII-1	0	10	1	/	LRRNT_2,LRR_1,LRR_1,LRR_1,LRR_8,LRR_1,LRR_1,LRR_8,LRR_1,LRR_1,PK_Tyr_Ser-Thr
AT5G01950.7	Achv4a03g003690.t1	Arabidopsis thaliana	/	/	Chr5	/	/	/	/	/	/	LRR-VIII-1	0	6	1	/	LRRNT_2,LRR_8,LRR_8,LRR_8,LRR_8,LRR_8,Pkinase
AT5G37450.2	Achv4a02g002315.t1	Arabidopsis thaliana	/	/	Chr5	/	/	/	/	/	/	LRR-VIII-1	0	9	1	/	LRR_1,LRRNT_2,LRR_1,LRR_1,LRR_8,LRR_4,LRR_1,LRR_8,LRR_1,Pkinase
AT5G49760.1	Achv4a10g014544.t1	Arabidopsis thaliana	HPCA1	/	Chr5	/	/	/	/	/	/	LRR-VIII-1	0	9	1	/	LRRNT_2,LRR_1,LRR_1,LRR_8,LRR_1,LRR_4,LRR_4,LRR_4,LRR_4,Pkinase
AT5G49770.1	Achv4a10g014544.t1	Arabidopsis thaliana	/	/	Chr5	/	/	/	/	/	/	LRR-VIII-1	0	9	2	/	LRRNT_2,LRR_8,LRR_8,LRR_1,LRR_1,LRR_1,LRR_4,LRR_1,LRR_4,PK_Tyr_Ser-Thr,PK_Tyr_Ser-Thr
AT5G49780.2	Achv4p09GSAman00009.t1	Arabidopsis thaliana	/	/	Chr5	/	/	/	/	/	/	LRR-VIII-1	0	8	1	/	LRR_4,LRR_8,LRR_1,LRR_1,LRR_1,LRR_4,LRR_1,LRR_4,PK_Tyr_Ser-Thr
Achv4a29g045379.t1	Achv4p29g045755.t1	Actinidia chinensis	/	HapA	Chr29	1031	113.398	5.51	36.98	-0.133	vacu	LRR-VIII-2	1	7	1	SKG6	LRR_1,LRR_4,LRR_1,LRR_1,LRR_1,LRR_1,LRR_8,Malectin,SKG6,PK_Tyr_Ser-Thr
Achv4a22g033382.t1	Achv4p22g033688.t1	Actinidia chinensis	/	HapA	Chr22	1080	120.037	6.17	36.35	-0.178	plas	LRR-VIII-2	2	5	2	/	LRR_8,LRR_8,LRR_4,LRR_8,LRR_1,Malectin,Malectin,PK_Tyr_Ser-Thr,PK_Tyr_Ser-Thr
Achv4a18g026849.t1	Achv4p18g027127.t1	Actinidia chinensis	/	HapA	Chr18	1003	110.979	5.31	32.33	-0.191	chlo	LRR-VIII-2	1	6	1	/	LRR_8,LRR_8,LRR_1,LRR_1,LRR_8,LRR_1,Malectin,PK_Tyr_Ser-Thr
Achv4a18g026848.t1	Achv4p18g027126.t1	Actinidia chinensis	/	HapA	Chr18	993	111.587	7.92	36.8	-0.135	plas	LRR-VIII-2	1	6	1	/	LRR_1,LRR_8,LRR_4,LRR_4,LRR_1,LRR_8,Malectin,PK_Tyr_Ser-Thr
Achv4a17g026107.t1	Achv4p17g026382.t1	Actinidia chinensis	/	HapA	Chr17	1020	112.925	5.37	38.51	-0.141	extr	LRR-VIII-2	1	5	1	Syndecan	LRR_8,LRR_8,LRR_4,LRR_8,LRR_1,Malectin,Syndecan,PK_Tyr_Ser-Thr
Achv4a13g019305.t1	Achv4p13g019398.t1	Actinidia chinensis	/	HapA	Chr13	1008	111.397	5.62	30.28	-0.096	extr	LRR-VIII-2	1	8	1	/	LRR_1,LRR_1,LRR_1,LRR_8,LRR_4,LRR_4,LRR_8,LRR_1,Malectin,PK_Tyr_Ser-Thr
Achv4a13g019304.t1	Achv4p13g019397.t1	Actinidia chinensis	/	HapA	Chr13	1019	112.541	6.34	34.55	-0.107	chlo	LRR-VIII-2	1	5	1	Syndecan	LRR_8,LRR_8,LRR_4,LRR_8,LRR_1,Malectin,Syndecan,PK_Tyr_Ser-Thr
Achv4a06g008642.t1	Achv4p06g008697.t1	Actinidia chinensis	/	HapA	Chr06	1009	112.624	6.27	33.72	-0.237	vacu	LRR-VIII-2	1	7	1	/	LRR_8,LRR_8,LRR_1,LRR_1,LRR_4,LRR_1,LRR_1,Malectin,PK_Tyr_Ser-Thr
Achv4p13g019403.t1	Achv4a13g019306.t1	Actinidia chinensis	/	HapP	Chr13	1006	110.492	5.87	30.66	-0.028	plas	LRR-VIII-2	1	6	1	/	LRR_8,LRR_1,LRR_8,LRR_8,LRR_1,Malectin,PK_Tyr_Ser-Thr,LRR_8
Achv4p29GSAman00020.t1	/	Actinidia chinensis	/	HapP	Chr29	1032	113.021	6.03	38.07	-0.077	vacu	LRR-VIII-2	1	7	1	SKG6	LRR_1,LRR_4,LRR_1,LRR_1,LRR_1,LRR_1,LRR_8,Malectin,SKG6,PK_Tyr_Ser-Thr
Achv4p17GSAman00013.t1	/	Actinidia chinensis	/	HapP	Chr17	1020	111.901	7.88	34.03	-0.081	plas	LRR-VIII-2	1	5	1	/	LRR_8,LRR_8,LRR_1,LRR_8,LRR_1,Malectin,PK_Tyr_Ser-Thr
Achv4a29g045380.t1	/	Actinidia chinensis	/	HapA	Chr29	1130	124.002	5.76	42.38	-0.178	vacu	LRR-VIII-2	1	7	1	SKG6	LRR_1,LRR_4,LRR_1,LRR_1,LRR_1,LRR_8,LRR_1,Malectin,SKG6,PK_Tyr_Ser-Thr
Achv4a13g019308.t1	/	Actinidia chinensis	/	HapA	Chr13	824	91.2855	5.42	34.77	-0.109	E.R.	LRR-VIII-2	1	5	1	/	LRR_1,LRR_1,LRR_1,LRR_4,LRR_1,Malectin,PK_Tyr_Ser-Thr
Achv4a13g019311.t1	/	Actinidia chinensis	/	HapA	Chr13	988	108.608	5.75	30.23	-0.027	plas	LRR-VIII-2	1	6	1	/	LRR_8,LRR_1,LRR_8,LRR_8,LRR_1,Malectin,PK_Tyr_Ser-Thr
AT1G29720.1	Achv4a18g026849.t1	Arabidopsis thaliana	RKFL1	/	Chr1	/	/	/	/	/	/	LRR-VIII-2	1	9	2	/	LRR_1,LRR_8,LRR_1,LRR_8,LRR_4,LRR_1,LRR_1,LRR_4,Malectin,PK_Tyr_Ser-Thr
AT1G29730.2	Achv4p17GSAman00013.t1	Arabidopsis thaliana	RKFL2	/	Chr1	/	/	/	/	/	/	LRR-VIII-2	1	8	1	/	LRR_8,LRR_1,LRR_8,LRR_4,LRR_8,LRR_1,LRR_1,Malectin,LRR_4,PK_Tyr_Ser-Thr
AT1G29740.1	Achv4p17GSAman00013.t1	Arabidopsis thaliana	RKFL3	/	Chr1	/	/	/	/	/	/	LRR-VIII-2	1	8	1	/	LRR_1,LRR_1,LRR_1,LRR_8,LRR_1,LRR_8,LRR_1,LRR_1,Malectin,Pkinase
AT1G29750.2	Achv4a18g026849.t1	Arabidopsis thaliana	RKF1	/	Chr1	/	/	/	/	/	/	LRR-VIII-2	1	7	1	/	LRR_8,LRR_8,LRR_1,LRR_1,LRR_4,LRR_8,LRR_1,Malectin,PK_Tyr_Ser-Thr
AT1G53420.1	Achv4p17GSAman00013.t1	Arabidopsis thaliana	/	/	Chr1	/	/	/	/	/	/	LRR-VIII-2	1	8	1	/	LRR_8,LRR_1,LRR_1,LRR_8,LRR_4,LRR_4,LRR_1,LRR_1,Malectin,PK_Tyr_Ser-Thr
AT1G53430.1	Achv4p17GSAman00013.t1	Arabidopsis thaliana	NILR2	/	Chr1	/	/	/	/	/	/	LRR-VIII-2	1	5	1	/	LRR_8,LRR_8,LRR_4,LRR_8,LRR_1,Malectin,PK_Tyr_Ser-Thr
AT1G53440.1	Achv4p17GSAman00013.t1	Arabidopsis thaliana	/	/	Chr1	/	/	/	/	/	/	LRR-VIII-2	1	6	1	/	LRR_8,LRR_1,LRR_4,LRR_4,LRR_8,LRR_1,Malectin,PK_Tyr_Ser-Thr
AT1G56120.1	Achv4a29g045380.t1	Arabidopsis thaliana	/	/	Chr1	/	/	/	/	/	/	LRR-VIII-2	1	7	1	/	LRR_8,LRR_1,LRR_1,LRR_8,LRR_1,LRR_4,Malectin,PK_Tyr_Ser-Thr,LRR_1
AT1G56130.2	Achv4a29g045380.t1	Arabidopsis thaliana	IGP2	/	Chr1	/	/	/	/	/	/	LRR-VIII-2	1	7	1	/	LRR_1,LRR_1,LRR_1,LRR_4,LRR_8,LRR_1,LRR_1,Malectin,PK_Tyr_Ser-Thr
AT3G14840.2	Achv4p17GSAman00013.t1	Arabidopsis thaliana	LIK1	/	Chr3	/	/	/	/	/	/	LRR-VIII-2	1	6	1	/	LRR_8,LRR_8,LRR_4,LRR_4,LRR_1,LRR_1,Malectin,PK_Tyr_Ser-Thr
Achv4a27g042225.t1	Achv4p27g042616.t1	Actinidia chinensis	/	HapA	Chr27	598	65.6655	5.64	29.97	0.064	vacu	LRR-Xa	0	4	1	/	LRRNT_2,LRR_1,LRR_4,LRR_4,Pkinase
Achv4a23g036126.t1	Achv4p23g036458.t1	Actinidia chinensis	/	HapA	Chr23	689	76.2098	8.79	30.39	-0.119	plas	LRR-Xa	0	6	1	/	LRRNT_2,LRR_1,LRR_1,LRR_1,LRR_1,LRR_1,PK_Tyr_Ser-Thr
Achv4a15g022440.t1	Achv4p15g022615.t1	Actinidia chinensis	/	HapA	Chr15	611	67.2257	8.57	31.13	-0.055	plas	LRR-Xa	0	3	1	/	LRRNT_2,LRR_4,LRR_8,PK_Tyr_Ser-Thr
Achv4a13g019722.t1	Achv4p13g019799.t1	Actinidia chinensis	/	HapA	Chr13	644	69.8109	8.46	24.29	-0.118	chlo	LRR-Xa	0	4	1	CEND1	LRRNT_2,LRR_1,LRR_8,LRR_1,CEND1,PK_Tyr_Ser-Thr
Achv4a06g008217.t1	Achv4p06g008297.t1	Actinidia chinensis	/	HapA	Chr06	600	65.1718	8.47	27.53	-0.005	vacu	LRR-Xa	0	5	1	/	LRR_6,LRRNT_2,LRR_1,LRR_4,LRR_4,PK_Tyr_Ser-Thr
Achv4a05g007045.t1	Achv4p05g007120.t1	Actinidia chinensis	/	HapA	Chr05	602	66.4936	7.45	28.44	0.014	vacu	LRR-Xa	0	4	1	LtrA	LRRNT_2,LRR_1,LRR_8,LRR_1,LtrA,PK_Tyr_Ser-Thr
Achv4a03g003738.t1	Achv4p03g003743.t1	Actinidia chinensis	/	HapA	Chr03	970	105.955	6.26	34.86	-0.025	nucl	LRR-Xa	0	4	1	Glyco_hydro_28,NosD	Glyco_hydro_28,LRRNT_2,LRR_1,LRR_8,LRR_1,NosD,PK_Tyr_Ser-Thr
Achv4a03g003737.t1	Achv4p03g003742.t1	Actinidia chinensis	/	HapA	Chr03	606	68.241	5.9	31.94	-0.132	nucl	LRR-Xa	0	4	1	/	LRRNT_2,LRR_1,LRR_1,LRR_8,PK_Tyr_Ser-Thr
AT1G27190.1	Achv4a06g008217.t1	Arabidopsis thaliana	BIR3	/	Chr1	/	/	/	/	/	/	LRR-Xa	0	5	1	/	LRRNT_2,LRR_1,LRR_1,LRR_8,LRR_1,PK_Tyr_Ser-Thr
AT1G69990.1	Achv4a06g008217.t1	Arabidopsis thaliana	BIR4	/	Chr1	/	/	/	/	/	/	LRR-Xa	0	4	1	/	LRRNT_2,LRR_1,LRR_1,LRR_8,PK_Tyr_Ser-Thr
AT3G28450.1	Achv4a05g007045.t1	Arabidopsis thaliana	BIR2	/	Chr3	/	/	/	/	/	/	LRR-Xa	0	5	1	/	LRRNT_2,LRR_1,LRR_4,LRR_1,LRR_1,PK_Tyr_Ser-Thr
AT5G48380.1	Achv4a23g036126.t1	Arabidopsis thaliana	BIR1	/	Chr5	/	/	/	/	/	/	LRR-Xa	0	6	1	/	LRRNT_2,LRR_1,LRR_1,LRR_1,LRR_1,LRR_1,PK_Tyr_Ser-Thr
Achv4a29g045339.t1	Achv4p29g045713.t1	Actinidia chinensis	/	HapA	Chr29	1210	131.448	5.81	36.86	0.002	plas	LRR-Xb	0	15	1	/	LRRNT_2,LRR_1,LRR_1,LRR_1,LRR_8,LRR_1,LRR_4,LRR_4,LRR_8,LRR_1,LRR_4,LRR_8,LRR_8,Island,LRR_1,LRR_8,Pkinase
Achv4a26g039667.t1	Achv4p26g040058.t1	Actinidia chinensis	/	HapA	Chr26	1479	163.132	8.23	42.77	-0.185	nucl	LRR-Xb	0	11	1	YtpI,zf-met	LRRNT_2,LRR_8,LRR_8,LRR_1,LRR_1,LRR_8,LRR_8,LRR_8,LRR_1,LRR_1,LRR_8,YtpI,Pkinase,zf-met,zf-met,zf-met
Achv4a25g038143.t1	Achv4p25g038543.t1	Actinidia chinensis	/	HapA	Chr25	1132	124.392	5.57	31.44	-0.044	plas	LRR-Xb	0	12	1	KASH_CCD	LRRNT_2,LRR_8,LRR_8,LRR_8,LRR_8,LRR_8,LRR_1,LRR_4,LRR_8,Island,LRR_1,LRR_6,LRR_8,KASH_CCD,Pkinase
Achv4a23g034990.t1	Achv4p23g035287.t1	Actinidia chinensis	/	HapA	Chr23	1091	119.925	6.25	31.1	-0.021	plas	LRR-Xb	0	11	1	RELT	LRRNT_2,LRR_8,LRR_8,LRR_8,LRR_4,LRR_8,LRR_8,LRR_1,LRR_8,LRR_1,RELT,LRRNT_2,Pkinase
Achv4a23g034565.t1	Achv4p23g034860.t1	Actinidia chinensis	/	HapA	Chr23	1296	141.306	5.75	35.14	0.105	chlo	LRR-Xb	0	17	1	/	LRRNT_2,LRR_8,LRR_4,LRR_1,LRR_1,LRR_8,LRR_8,LRR_1,LRR_1,LRR_8,LRR_1,LRR_1,LRR_8,LRR_8,LRR_8,LRR_8,LRR_1,PK_Tyr_Ser-Thr
Achv4a17g026497.t1	Achv4p17g026787.t1	Actinidia chinensis	/	HapA	Chr17	1054	114.661	6.86	33.84	0.004	plas	LRR-Xb	0	11	1	/	LRRNT_2,LRR_8,LRR_8,LRR_4,LRR_8,LRR_1,LRR_8,LRR_8,LRR_8,LRR_1,LRR_8,Pkinase
Achv4a16g025133.t1	Achv4p16g025375.t1	Actinidia chinensis	/	HapA	Chr16	1067	117.325	5.53	36.44	0.044	extr	LRR-Xb	0	14	1	/	LRRNT_2,LRR_8,LRR_1,LRR_1,LRR_1,LRR_1,LRR_4,LRR_4,LRR_4,LRR_8,LRR_1,LRR_8,LRR_1,LRR_1,PK_Tyr_Ser-Thr
Achv4a16g024387.t1	Achv4p16g024599.t1	Actinidia chinensis	/	HapA	Chr16	1091	119.287	5.49	33.53	-0.014	plas	LRR-Xb	0	11	1	YtpI	LRRNT_2,LRR_8,LRR_8,LRR_1,LRR_1,LRR_8,LRR_8,LRR_8,LRR_1,LRR_1,LRR_8,YtpI,Pkinase
Achv4a12g017632.t1	Achv4p12g017727.t1	Actinidia chinensis	/	HapA	Chr12	1084	118.198	6.8	33.08	-0.017	plas	LRR-Xb	0	12	1	/	LRRNT_2,LRRNT_2,LRR_8,LRR_8,LRR_1,LRR_8,LRR_1,LRR_8,LRR_6,LRR_8,LRR_1,LRR_8,Pkinase
Achv4a11g017176.t1	Achv4p11g017266.t1	Actinidia chinensis	/	HapA	Chr11	1067	116.678	5.85	37.87	0.08	vacu	LRR-Xb	0	12	1	LapA_dom	LRRNT_2,LRR_8,LRR_1,LRR_1,LRR_1,LRR_4,LRR_8,LRR_4,LRR_8,LRR_1,LRR_8,LRR_1,LapA_dom,PK_Tyr_Ser-Thr
Achv4a09g014112.t1	Achv4p09g014185.t1	Actinidia chinensis	/	HapA	Chr09	1203	131.194	5.74	33.17	-0.079	plas	LRR-Xb	0	12	1	Island,DUF6570	LRRNT_2,LRR_4,LRR_8,LRR_1,LRR_8,LRR_8,LRR_4,LRR_8,LRR_8,LRR_1,Island,LRR_1,LRR_8,DUF6570,Pkinase
Achv4a07g010773.t1	Achv4p07g010841.t1	Actinidia chinensis	/	HapA	Chr07	1020	112.916	5.84	38.2	-0.108	plas	LRR-Xb	0	11	1	/	LRRNT_2,LRR_8,LRR_4,LRR_8,LRR_1,LRR_1,LRR_8,LRR_1,LRR_8,LRR_1,LRR_8,Pkinase
Achv4a07g010727.t1	Achv4p07g010788.t1	Actinidia chinensis	/	HapA	Chr07	771	85.3472	6.21	34.17	-0.119	plas	LRR-Xb	0	5	1	Island,TMEM51	LRR_1,LRR_8,LRR_8,Island,LRR_1,LRR_8,TMEM51,Pkinase
Achv4a03g003250.t1	Achv4p03g003245.t1	Actinidia chinensis	/	HapA	Chr03	1302	140.861	5.23	28.72	0.079	plas	LRR-Xb	0	19	1	/	LRRNT_2,LRR_8,LRR_1,LRR_4,LRR_4,LRR_8,LRR_8,LRR_1,LRR_1,LRR_8,LRR_8,LRR_8,LRR_1,LRR_4,LRR_4,LRR_8,LRR_1,LRR_8,LRR_1,PK_Tyr_Ser-Thr
Achv4a01g000018.t1	Achv4p01g000016.t1	Actinidia chinensis	/	HapA	Chr01	1202	131.488	5.84	32.4	-0.059	plas	LRR-Xb	0	12	1	Island,DUF6570	LRRNT_2,LRR_4,LRR_8,LRR_1,LRR_8,LRR_8,LRR_8,LRR_8,LRR_8,LRR_1,Island,LRR_4,LRR_8,DUF6570,Pkinase
Achv4p19g030363.t1	Achv4a19g030110.t1	Actinidia chinensis	/	HapP	Chr19	1250	136.265	5.83	33.37	0.1	chlo	LRR-Xb	0	14	1	/	LRR_8,LRR_8,LRR_8,LRR_4,LRR_4,LRR_1,LRR_4,LRR_4,LRR_8,LRR_8,LRR_8,LRR_8,LRR_8,LRR_1,PK_Tyr_Ser-Thr
AT1G55610.1	Achv4a29g045339.t1	Arabidopsis thaliana	BRL1	/	Chr1	/	/	/	/	/	/	LRR-Xb	0	13	1	/	LRRNT_2,LRR_4,LRR_4,LRR_4,LRR_4,LRR_4,LRR_8,LRR_8,LRR_8,LRR_1,Island,LRR_1,LRR_8,LRRNT_2,Pkinase
AT1G72300.1	Achv4a16g025133.t1	Arabidopsis thaliana	PSY1R	/	Chr1	/	/	/	/	/	/	LRR-Xb	0	13	1	/	LRRNT_2,LRR_8,LRR_1,LRR_4,LRR_4,LRR_8,LRR_1,LRR_1,LRR_4,LRR_8,LRR_1,LRR_1,LRR_4,PK_Tyr_Ser-Thr
AT1G74360.1	Achv4a23g034990.t1	Arabidopsis thaliana	NILR1	/	Chr1	/	/	/	/	/	/	LRR-Xb	0	9	1	/	LRR_8,LRR_8,LRR_8,LRR_1,LRR_8,LRR_8,LRR_8,LRR_8,LRR_8,Pkinase
AT2G01950.1	Achv4a25g038143.t1	Arabidopsis thaliana	BRL2	/	Chr2	/	/	/	/	/	/	LRR-Xb	0	13	1	/	LRR_8,LRRNT_2,LRR_8,LRR_8,LRR_8,LRR_8,LRR_1,LRR_4,LRR_1,LRR_8,LRR_1,Island,LRR_4,LRR_8,Pkinase
AT2G02220.1	Achv4a07g010773.t1	Arabidopsis thaliana	ATPSKR1	/	Chr2	/	/	/	/	/	/	LRR-Xb	0	12	1	/	LRRNT_2,LRR_1,LRR_8,LRR_8,LRR_1,LRR_1,LRR_1,LRR_8,LRR_8,LRR_1,LRR_8,LRR_1,Pkinase
AT3G13380.1	Achv4a29g045339.t1	Arabidopsis thaliana	BRL3	/	Chr3	/	/	/	/	/	/	LRR-Xb	0	11	1	/	LRRNT_2,LRR_8,LRR_1,LRR_8,LRR_8,LRR_8,LRR_8,LRR_8,LRR_1,Island,LRR_1,LRR_8,Pkinase
AT4G39400.1	Achv4a01g000018.t1	Arabidopsis thaliana	ATBRI1	/	Chr4	/	/	/	/	/	/	LRR-Xb	0	14	1	/	LRRNT_2,LRR_4,LRR_4,LRR_4,LRR_4,LRR_4,LRR_8,LRR_4,LRR_1,LRR_1,LRR_8,Island,LRR_1,LRR_6,LRR_8,Pkinase
AT5G07280.1	Achv4a03g003250.t1	Arabidopsis thaliana	EMS1	/	Chr5	/	/	/	/	/	/	LRR-Xb	0	17	1	/	LRRNT_2,LRR_1,LRR_8,LRR_8,LRR_8,LRR_1,LRR_1,LRR_8,LRR_1,LRR_1,LRR_1,LRR_4,LRR_8,LRR_1,LRR_4,LRR_8,LRR_8,PK_Tyr_Ser-Thr
AT5G53890.1	Achv4a17g026497.t1	Arabidopsis thaliana	ATPSKR2	/	Chr5	/	/	/	/	/	/	LRR-Xb	0	10	1	/	LRRNT_2,LRR_8,LRR_4,LRR_8,LRR_8,LRR_8,LRR_1,LRR_8,LRR_1,LRR_8,Pkinase
Achv4a09g013573.t1	Achv4p09g013646.t1	Actinidia chinensis	/	HapA	Chr09	866	94.8544	6.67	28.6	0.048	vacu	LRR-Xc	0	12	1	/	LRRNT_2,LRR_8,LRR_1,LRR_1,LRR_1,LRR_8,LRR_1,LRR_8,LRR_1,LRR_1,LRR_1,LRR_1,PK_Tyr_Ser-Thr
Achv4a04g005495.t1	Achv4p04g005542.t1	Actinidia chinensis	/	HapA	Chr04	844	93.1361	8.74	35.07	0.085	chlo	LRR-Xc	0	9	1	/	LRRNT_2,LRR_1,LRR_8,LRR_1,LRR_4,LRR_8,LRR_8,LRR_1,LRR_8,Pkinase
Achv4a01g000499.t1	Achv4p01g000494.t1	Actinidia chinensis	/	HapA	Chr01	891	97.5843	6.19	29.37	0.009	nucl	LRR-Xc	0	12	1	/	LRRNT_2,LRR_8,LRR_1,LRR_1,LRR_8,LRR_1,LRR_1,LRR_8,LRR_1,LRR_1,LRR_1,LRR_1,PK_Tyr_Ser-Thr
AT1G34420.1	Achv4a04g005495.t1	Arabidopsis thaliana	BTL2	/	Chr1	/	/	/	/	/	/	LRR-Xc	0	11	1	/	LRR_1,LRR_1,LRR_4,LRR_8,LRR_8,LRR_1,LRR_4,LRR_8,LRR_8,LRR_1,LRR_8,PK_Tyr_Ser-Thr
AT2G41820.1	Achv4a09g013573.t1	Arabidopsis thaliana	PXC3	/	Chr2	/	/	/	/	/	/	LRR-Xc	0	9	1	/	LRR_1,LRR_8,LRR_8,LRR_8,LRR_1,LRR_8,LRR_1,LRR_4,LRR_1,Pkinase,PK_Tyr_Ser-Thr
Achv4a29g045303.t1	Achv4p29g045676.t1	Actinidia chinensis	/	HapA	Chr29	1085	118.812	5.54	31.42	-0.022	extr	LRR-XI	0	15	1	/	LRR_1,LRRNT_2,LRR_8,LRR_8,LRR_1,LRR_1,LRR_1,LRR_8,LRR_1,LRR_8,LRR_8,LRR_1,LRR_4,LRR_4,LRR_1,Pkinase
Achv4a28g043311.t1	Achv4p28g043708.t1	Actinidia chinensis	/	HapA	Chr28	1136	123.537	5.3	37.35	0.053	plas	LRR-XI	0	14	1	/	LRRNT_2,LRR_4,LRR_8,LRR_1,LRR_4,LRR_1,LRR_1,LRR_8,LRR_8,LRR_8,LRR_8,LRR_1,LRR_4,Pkinase,LRR_1
Achv4a27g041899.t1	Achv4p27g042287.t1	Actinidia chinensis	/	HapA	Chr27	981	106.427	5.99	35.05	-0.017	vacu	LRR-XI	0	14	1	/	LRRNT_2,LRR_1,LRR_1,LRR_8,LRR_1,LRR_1,LRR_4,LRR_1,LRR_4,LRR_1,LRR_8,LRR_1,LRR_4,LRR_8,PK_Tyr_Ser-Thr
Achv4a27g041897.t1	Achv4p27g042285.t1	Actinidia chinensis	/	HapA	Chr27	985	108.018	5.25	36.93	-0.119	plas	LRR-XI	0	13	1	/	LRRNT_2,LRR_1,LRR_4,LRR_8,LRR_1,LRR_8,LRR_4,LRR_1,LRR_1,LRR_8,LRR_1,LRR_8,LRR_1,Pkinase
Achv4a26g040093.t1	Achv4p26g040515.t1	Actinidia chinensis	/	HapA	Chr26	1138	123.057	5.56	32.6	0.018	chlo	LRR-XI	0	11	1	/	LRRNT_2,LRR_8,LRR_8,LRR_4,LRR_4,LRR_8,LRR_8,LRR_8,LRR_1,LRR_8,LRR_4,Pkinase
Achv4a24g037637.t1	Achv4p24g038017.t1	Actinidia chinensis	/	HapA	Chr24	1026	112.377	5.6	37.27	-0.052	extr	LRR-XI	0	13	1	/	LRRNT_2,LRR_8,LRR_1,LRR_1,LRR_8,LRR_8,LRR_8,LRR_1,LRR_1,LRR_1,LRR_1,LRR_8,LRR_6,Pkinase
Achv4a24g037045.t1	Achv4p24g037427.t1	Actinidia chinensis	/	HapA	Chr24	978	107.521	5.86	32.82	-0.055	nucl	LRR-XI	0	12	1	ATPase_gene1	LRRNT_2,LRR_1,LRR_4,LRR_8,LRR_1,LRR_4,LRR_4,LRR_8,LRR_8,LRR_8,LRR_8,LRR_6,ATPase_gene1,Pkinase
Achv4a23g036229.t1	Achv4p23g036566.t1	Actinidia chinensis	/	HapA	Chr23	974	106.197	5.83	32.67	-0.016	plas	LRR-XI	0	12	1	/	LRRNT_2,LRR_8,LRR_8,LRR_8,LRR_1,LRR_4,LRR_1,LRR_1,LRR_8,LRR_4,LRR_8,LRR_8,Pkinase
Achv4a23g035807.t1	Achv4p23g036131.t1	Actinidia chinensis	/	HapA	Chr23	1096	119.35	6.26	34.92	-0.023	extr	LRR-XI	0	15	1	/	LRR_1,LRRNT_2,LRR_6,LRR_8,LRR_1,LRR_1,LRR_4,LRR_1,LRR_4,LRR_8,LRR_8,LRR_1,LRR_4,LRR_8,LRR_8,Pkinase
Achv4a22g033447.t1	Achv4p22g033751.t1	Actinidia chinensis	/	HapA	Chr22	993	108.973	5.57	33.8	-0.08	chlo	LRR-XI	0	14	1	/	LRRNT_2,LRR_1,LRR_1,LRR_4,LRR_1,LRR_4,LRR_8,LRR_4,LRR_1,LRR_1,LRR_8,LRR_8,LRR_1,LRR_1,Pkinase
Achv4a21g032537.t1	Achv4p21g032838.t1	Actinidia chinensis	/	HapA	Chr21	956	106.076	6.01	33.88	-0.022	plas	LRR-XI	0	10	1	/	LRRNT_2,LRR_1,LRR_8,LRR_8,LRR_8,LRR_4,LRR_1,LRR_8,LRR_8,LRR_1,Pkinase
Achv4a21g032536.t1	Achv4p21g032836.t1	Actinidia chinensis	/	HapA	Chr21	1177	129.75	6.24	38.88	-0.219	vacu	LRR-XI	0	11	2	/	LRRNT_2,LRR_1,LRR_4,LRR_8,LRR_8,LRR_8,LRR_1,LRR_8,LRR_8,LRR_8,Pkinase,Pkinase
Achv4a21g032360.t1	Achv4p21g032653.t1	Actinidia chinensis	/	HapA	Chr21	1086	118.198	6.28	44.93	0.125	vacu	LRR-XI	0	14	1	/	LRRNT_2,LRR_1,LRR_8,LRR_4,LRR_1,LRR_1,LRR_4,LRR_1,LRR_8,LRR_8,LRR_8,LRR_4,LRR_8,LRR_8,Pkinase
Achv4a21g032077.t1	Achv4p21g032373.t1	Actinidia chinensis	/	HapA	Chr21	844	93.1362	5.09	30.74	-0.154	cyto	LRR-XI	0	8	1	/	LRR_8,LRR_8,LRR_8,LRR_4,LRR_1,LRR_8,LRR_8,LRR_8,Pkinase
Achv4a20g031317.t1	Achv4p20g031614.t1	Actinidia chinensis	/	HapA	Chr20	868	94.197	5.95	38.69	0.105	vacu	LRR-XI	0	10	1	VMA21	LRRNT_2,LRR_4,LRR_8,LRR_1,LRR_8,LRR_8,LRR_1,LRR_1,LRR_1,LRR_8,VMA21,Pkinase
Achv4a19g028918.t1	Achv4p19g029154.t1	Actinidia chinensis	/	HapA	Chr19	997	109.816	6.89	28.77	-0.04	extr	LRR-XI	0	13	1	/	LRRNT_2,LRR_4,LRR_8,LRR_4,LRR_8,LRR_1,LRR_4,LRR_1,LRR_8,LRR_4,LRR_1,LRR_8,LRRNT_2,PK_Tyr_Ser-Thr
Achv4a18g026909.t1	Achv4p18g027195.t1	Actinidia chinensis	/	HapA	Chr18	993	108.835	5.42	34.74	-0.053	chlo	LRR-XI	0	12	1	/	LRRNT_2,LRR_8,LRR_4,LRR_4,LRR_8,LRR_1,LRR_8,LRR_8,LRR_8,LRR_1,LRR_1,LRR_1,Pkinase
Achv4a17g026371.t1	Achv4p17g026655.t1	Actinidia chinensis	/	HapA	Chr17	1000	110.197	6.1	33.01	-0.005	plas	LRR-XI	0	14	1	DUF6768	LRRNT_2,LRR_8,LRR_8,LRR_4,LRR_1,LRR_1,LRR_1,LRR_1,LRR_1,LRR_8,LRR_1,LRR_1,LRR_1,LRR_8,DUF6768,Pkinase
Achv4a16g024570.t1	Achv4p16g024790.t1	Actinidia chinensis	/	HapA	Chr16	1104	120.098	5.64	34.27	0.004	chlo	LRR-XI	0	11	1	/	LRRNT_2,LRR_8,LRR_8,LRR_4,LRR_4,LRR_8,LRR_8,LRR_8,LRR_1,LRR_4,LRR_8,Pkinase
Achv4a15g023417.t1	Achv4p15g023602.t1	Actinidia chinensis	/	HapA	Chr15	1005	110.172	4.85	36.72	-0.098	chlo	LRR-XI	0	12	1	/	LRRNT_2,LRR_8,LRR_8,LRR_8,LRR_1,LRR_4,LRR_1,LRR_1,LRR_8,LRR_1,LRR_8,LRR_1,Pkinase
Achv4a14GSAman00008.t1	Achv4p14GSAman00012.t1	Actinidia chinensis	/	HapA	Chr14	994	110.156	8.6	30.08	-0.055	plas	LRR-XI	0	13	1	/	LRRNT_2,LRR_8,LRR_1,LRR_8,LRR_4,LRR_8,LRR_8,LRR_1,LRR_1,LRR_1,LRR_8,LRR_1,LRR_1,Pkinase
Achv4a14g022057.t1	Achv4p14g022209.t1	Actinidia chinensis	/	HapA	Chr14	1257	137.492	5.43	32.83	-0.025	plas	LRR-XI	0	16	1	/	LRRNT_2,LRR_8,LRR_8,LRR_8,LRR_1,LRR_1,LRR_4,LRR_4,LRR_8,LRR_8,LRR_1,LRR_1,LRR_4,LRR_8,LRR_1,LRR_8,Pkinase
Achv4a13g019824.t1	Achv4p13g019912.t1	Actinidia chinensis	/	HapA	Chr13	1012	110.398	6.72	33.18	0.038	plas	LRR-XI	0	12	1	/	LRRNT_2,LRR_1,LRR_4,LRR_8,LRR_8,LRR_8,LRR_8,LRR_8,LRR_4,LRR_8,LRR_8,LRR_8,Pkinase
Achv4a12g018449.t1	Achv4p12g018535.t1	Actinidia chinensis	/	HapA	Chr12	881	95.9171	5.68	39.88	0.127	plas	LRR-XI	0	10	1	/	LRRNT_2,LRR_4,LRR_1,LRR_8,LRR_8,LRR_8,LRR_1,LRR_1,LRR_1,LRR_8,Pkinase
Achv4a12g017811.t1	Achv4p12g017915.t1	Actinidia chinensis	/	HapA	Chr12	990	109.896	6.93	39.49	-0.096	nucl	LRR-XI	0	15	2	/	LRR_1,LRR_1,LRR_8,LRR_1,LRR_8,LRR_8,LRR_1,LRR_4,LRR_8,LRR_8,LRR_8,LRR_1,LRR_1,LRR_1,LRR_8,Pkinase,Pkinase
Achv4a12g017374.t1	Achv4p12g017465.t1	Actinidia chinensis	/	HapA	Chr12	991	108.802	5.8	32.88	-0.016	chlo	LRR-XI	0	11	1	DUF6768	LRRNT_2,LRR_8,LRR_8,LRR_8,LRR_1,LRR_8,LRR_8,LRR_1,LRR_1,LRR_1,LRR_8,DUF6768,Pkinase
Achv4a11g016243.t1	Achv4p11GSAman00010.t1	Actinidia chinensis	/	HapA	Chr11	957	106.064	5.56	31.43	-0.016	plas	LRR-XI	0	11	1	/	LRRNT_2,AF4_int,LRR_8,LRR_1,LRR_1,LRR_8,LRR_4,LRR_1,LRR_8,LRR_8,LRR_1,LRR_1,Pkinase
Achv4a11g017184.t1	Achv4p11g017274.t1	Actinidia chinensis	/	HapA	Chr11	1099	120.554	5.72	34.18	0.069	vacu	LRR-XI	0	18	1	/	LRRNT_2,LRR_1,LRR_4,LRR_1,LRR_1,LRR_1,LRR_8,LRR_1,LRR_4,LRR_1,LRR_4,LRR_1,LRR_1,LRR_8,LRR_8,LRR_8,LRR_8,LRR_1,Pkinase
Achv4a11g016244.t1	Achv4p11g016313.t1	Actinidia chinensis	/	HapA	Chr11	974	106.849	5.47	32.58	-0.102	extr	LRR-XI	0	13	1	/	LRRNT_2,LRR_8,LRR_8,LRR_1,LRR_4,LRR_1,LRR_1,LRR_1,LRR_8,LRR_1,LRR_1,LRR_8,LRR_1,Pkinase
Achv4a10g015921.t1	Achv4p10g015991.t1	Actinidia chinensis	/	HapA	Chr10	984	107.549	6	32.28	0.09	vacu	LRR-XI	0	12	1	/	LRRNT_2,LRR_8,LRR_4,LRR_4,LRR_1,LRR_8,LRR_8,LRR_8,LRR_1,LRR_1,LRR_8,LRR_1,PK_Tyr_Ser-Thr
Achv4a10g015705.t1	Achv4p10g015785.t1	Actinidia chinensis	/	HapA	Chr10	975	107.142	5.64	32.44	-0.083	chlo	LRR-XI	0	13	1	/	LRRNT_2,LRR_4,LRR_4,LRR_1,LRR_1,LRR_1,LRR_4,LRR_1,LRR_1,LRR_1,LRR_8,LRR_8,LRR_8,Pkinase
Achv4a10g015519.t1	Achv4p10g015605.t1	Actinidia chinensis	/	HapA	Chr10	1087	119.198	6.02	32.53	0.027	extr	LRR-XI	0	15	1	/	LRRNT_2,LRR_4,LRR_8,LRR_1,LRR_4,LRR_8,LRR_1,LRR_8,LRR_1,LRR_1,LRR_8,LRR_1,LRR_1,LRR_4,LRR_1,Pkinase
Achv4a09g013609.t1	Achv4p09g013684.t1	Actinidia chinensis	/	HapA	Chr09	1010	109.738	5.95	35.2	0.005	chlo	LRR-XI	0	12	1	/	LRRNT_2,LRR_8,LRR_4,LRR_1,LRR_1,LRR_1,LRR_8,LRR_8,LRR_8,LRR_8,LRR_8,LRR_8,Pkinase
Achv4a08g012403.t1	Achv4p08g012466.t1	Actinidia chinensis	/	HapA	Chr08	998	109.339	6.21	33.05	0.068	cyto	LRR-XI	0	14	1	/	LRR_4,LRR_8,LRR_4,LRR_1,LRR_8,LRR_1,LRR_8,LRR_1,LRR_8,LRR_1,LRR_4,LRR_1,LRR_1,LRR_1,Pkinase
Achv4a08g012385.t1	Achv4p08g012452.t1	Actinidia chinensis	/	HapA	Chr08	826	89.9874	5.06	34.26	0.084	chlo	LRR-XI	0	11	1	/	LRR_8,LRR_1,LRR_4,LRR_1,LRR_8,LRR_1,LRR_1,LRR_8,LRR_8,LRR_1,LRR_4,PK_Tyr_Ser-Thr
Achv4a08g011405.t1	Achv4p08g011507.t1	Actinidia chinensis	/	HapA	Chr08	994	108.992	4.93	35.54	-0.057	extr	LRR-XI	0	12	1	/	LRRNT_2,LRR_8,LRR_8,LRR_4,LRR_8,LRR_4,LRR_1,LRR_8,LRR_1,LRR_1,LRR_8,LRR_1,Pkinase
Achv4a06g008935.t1	Achv4p06g008979.t1	Actinidia chinensis	/	HapA	Chr06	997	109.511	6.43	27.8	-0.025	chlo	LRR-XI	0	14	1	/	LRRNT_2,LRR_1,LRR_4,LRR_4,LRR_4,LRR_1,LRR_8,LRR_8,LRR_1,LRR_1,LRR_8,LRR_1,LRR_8,LRRNT_2,PK_Tyr_Ser-Thr
Achv4a05g006712.t1	Achv4p05g006786.t1	Actinidia chinensis	/	HapA	Chr05	1012	109.814	5.89	33.82	-0.028	chlo	LRR-XI	0	14	1	/	LRRNT_2,LRR_1,LRR_1,LRR_8,LRR_1,LRR_1,LRR_4,LRR_1,LRR_4,LRR_1,LRR_8,LRR_1,LRR_4,LRR_8,Pkinase
Achv4a05g006710.t1	Achv4p05g006784.t1	Actinidia chinensis	/	HapA	Chr05	985	107.743	5.45	34.03	-0.105	plas	LRR-XI	0	11	1	/	LRRNT_2,LRR_1,LRR_4,LRR_8,LRR_1,LRR_8,LRR_8,LRR_8,LRR_8,LRR_8,LRR_1,Pkinase
Achv4a04g005980.t1	Achv4p04g006047.t1	Actinidia chinensis	/	HapA	Chr04	924	102.255	5.68	30.2	-0.062	cyto	LRR-XI	0	12	1	/	LRRNT_2,LRR_1,LRR_8,LRR_4,LRR_8,LRR_8,LRR_8,LRR_1,LRR_1,LRR_8,LRR_8,LRR_1,Pkinase
Achv4a04g005978.t1	Achv4p04g006045.t1	Actinidia chinensis	/	HapA	Chr04	981	107.842	5.52	33.29	-0.162	vacu	LRR-XI	0	12	1	/	LRRNT_2,LRR_4,LRR_4,LRR_1,LRR_1,LRR_8,LRR_1,LRR_1,LRR_1,LRR_8,LRR_8,LRR_8,Pkinase
Achv4a04g005809.t1	Achv4p04g005880.t1	Actinidia chinensis	/	HapA	Chr04	1080	117.883	5.92	43.44	0.097	vacu	LRR-XI	0	13	1	/	LRRNT_2,LRR_1,LRR_8,LRR_4,LRR_4,LRR_8,LRR_8,LRR_8,LRR_8,LRR_1,LRR_8,LRR_1,LRR_4,Pkinase
Achv4a04g005535.t1	Achv4p04g005589.t1	Actinidia chinensis	/	HapA	Chr04	1032	113.718	5.57	29.54	-0.162	nucl	LRR-XI	0	13	1	/	LRRNT_2,LRR_1,LRR_1,LRR_4,LRR_1,LRR_1,LRR_8,LRR_4,LRR_1,LRR_8,LRR_4,LRR_1,LRR_8,Pkinase
Achv4a03g004203.t1	Achv4p03g004225.t1	Actinidia chinensis	/	HapA	Chr03	1000	109.302	5.91	35.92	-0.066	extr	LRR-XI	0	10	1	/	LRRNT_2,LRR_8,LRR_1,LRR_1,LRR_8,LRR_8,LRR_8,LRR_8,LRR_1,LRR_8,Pkinase
Achv4a02g002437.t1	Achv4p02g002403.t1	Actinidia chinensis	/	HapA	Chr02	1108	121.046	5.55	34.62	0.037	plas	LRR-XI	0	16	1	Adeno_E3_CR2	Adeno_E3_CR2,LRRNT_2,LRR_1,LRR_1,LRR_4,LRR_8,LRR_8,LRR_8,LRR_1,LRR_1,LRR_4,LRR_1,LRR_8,LRR_4,LRR_1,LRR_1,LRR_1,Adeno_E3_CR2,Pkinase
Achv4a01g001325.t1	Achv4p01g001304.t1	Actinidia chinensis	/	HapA	Chr01	1104	121.038	5.86	33.15	0.04	plas	LRR-XI	0	18	1	/	LRRNT_2,LRR_1,LRR_4,LRR_1,LRR_1,LRR_4,LRR_4,LRR_1,LRR_8,LRR_1,LRR_8,LRR_1,LRR_8,LRR_1,LRR_4,LRR_1,LRR_1,LRR_1,Pkinase
Achv4a01g001317.t1	Achv4p01g001296.t1	Actinidia chinensis	/	HapA	Chr01	1125	121.955	5.26	36.12	0.08	chlo	LRR-XI	0	13	1	/	LRR_1,LRR_1,LRR_8,LRR_1,LRR_4,LRR_1,LRR_8,LRR_1,LRR_8,LRR_8,LRR_1,LRR_8,LRR_8,PK_Tyr_Ser-Thr
Achv4p22g033953.t1	Achv4a22g033651.t1	Actinidia chinensis	/	HapP	Chr22	1122	122.689	5.29	34.44	0.044	plas	LRR-XI	0	17	1	Adeno_E3_CR2	LRRNT_2,LRR_1,LRR_1,LRR_4,LRR_1,LRR_4,LRR_4,LRR_1,LRR_8,LRR_1,LRR_8,LRR_8,LRR_8,LRR_1,LRR_1,LRR_1,LRR_1,Adeno_E3_CR2,Pkinase
Achv4p17g026309.t1	Achv4a17g026027.t1	Actinidia chinensis	/	HapP	Chr17	1053	116.119	5.29	35.65	-0.005	vacu	LRR-XI	0	14	1	/	LRRNT_2,LRR_8,LRR_8,LRR_4,LRR_4,LRR_4,LRR_1,LRR_4,LRR_4,LRR_8,LRR_8,LRR_8,LRR_8,LRR_8,Pkinase
Achv4a19g029852.t1	Achv4p19g030101.t1	Actinidia chinensis	/	HapA	Chr19	636	71.3649	9.45	40.67	-0.22	plas	LRR-XI	0	2	1	RRT14	LRR_8,LRR_8,RRT14,Pkinase
Achv4a23g034848.t1	Achv4p23g035143.t1	Actinidia chinensis	/	HapA	Chr23	630	70.6639	9.11	42.75	-0.179	plas	LRR-XI	0	3	1	/	LRR_1,LRR_8,LRR_8,Pkinase
Achv4p11g016507.t1	/	Actinidia chinensis	/	HapP	Chr11	1032	113.174	5.59	32.03	0.05	chlo	LRR-XI	0	15	1	/	LRR_4,LRR_1,LRR_8,LRR_4,LRR_1,LRR_8,LRR_1,LRR_8,LRR_1,LRR_1,LRR_8,LRR_1,LRR_1,LRR_4,LRR_1,Pkinase
Achv4a11g016439.t1	/	Actinidia chinensis	/	HapA	Chr11	1087	119.27	5.29	33.68	0.059	extr	LRR-XI	0	16	1	/	LRRNT_2,LRR_1,LRR_8,LRR_4,LRR_1,LRR_8,LRR_1,LRR_8,LRR_1,LRR_1,LRR_8,LRR_1,LRR_1,LRR_4,LRR_8,LRR_1,Pkinase
Achv4a17g025803.t1	/	Actinidia chinensis	/	HapA	Chr17	665	72.4091	6.28	38.3	0.033	plas	LRR-XI	0	8	2	Got1	Got1,LRR_1,LRR_8,LRR_1,Spo7_2_N,LRR_1,LRR_1,LRR_4,LRR_1,LRR_4,Got1,Pkinase,Pkinase
AT1G08590.1	Achv4a24g037045.t1	Arabidopsis thaliana	ATPXL1	/	Chr1	/	/	/	/	/	/	LRR-XI	0	12	1	/	LRRNT_2,LRR_8,LRR_1,LRR_8,LRR_8,LRR_1,LRR_8,LRR_8,LRR_1,LRR_1,LRR_8,LRR_1,Pkinase
AT1G09970.2	Achv4a04g005978.t1	Arabidopsis thaliana	RLK7	/	Chr1	/	/	/	/	/	/	LRR-XI	0	12	1	/	LRRNT_2,LRR_1,LRR_8,LRR_1,LRR_1,LRR_8,LRR_4,LRR_1,LRR_8,LRR_1,LRR_4,LRR_8,Pkinase
AT1G17230.2	Achv4p17g026309.t1	Arabidopsis thaliana	/	/	Chr1	/	/	/	/	/	/	LRR-XI	0	13	1	/	LRRNT_2,LRR_8,LRR_8,LRR_1,LRR_8,LRR_8,LRR_8,LRR_8,LRR_1,LRR_8,LRR_8,LRR_1,LRR_1,Pkinase
AT1G17750.1	Achv4a11g017184.t1	Arabidopsis thaliana	ATPEPR2	/	Chr1	/	/	/	/	/	/	LRR-XI	0	14	1	/	LRRNT_2,LRR_8,LRR_8,LRR_1,LRR_1,LRR_1,LRR_1,LRR_8,LRR_4,LRR_8,LRR_8,LRR_8,LRR_1,LRR_4,Pkinase
AT1G28440.1	Achv4a08g011405.t1	Arabidopsis thaliana	HSL1	/	Chr1	/	/	/	/	/	/	LRR-XI	0	12	1	/	LRRNT_2,LRR_1,LRR_8,LRR_4,LRR_8,LRR_4,LRR_1,LRR_1,LRR_1,LRR_8,LRR_8,LRR_8,Pkinase
AT1G34110.1	Achv4a04g005809.t1	Arabidopsis thaliana	RGI5	/	Chr1	/	/	/	/	/	/	LRR-XI	0	16	1	/	LRRNT_2,LRR_1,LRR_8,LRR_4,LRR_8,LRR_8,LRR_1,LRR_8,LRR_1,LRR_1,LRR_4,LRR_1,LRR_1,LRR_8,LRRNT_2,LRR_1,Pkinase
AT1G72180.1	Achv4a21g032077.t1	Arabidopsis thaliana	CEPR2	/	Chr1	/	/	/	/	/	/	LRR-XI	0	13	1	/	LRRNT_2,LRR_1,LRR_4,LRR_8,LRR_1,LRR_4,LRR_4,LRR_1,LRR_1,LRR_8,LRR_4,LRR_8,LRR_1,Pkinase
AT1G73080.1	Achv4a11g017184.t1	Arabidopsis thaliana	ATPEPR1	/	Chr1	/	/	/	/	/	/	LRR-XI	0	17	1	/	LRRNT_2,LRR_1,LRR_8,LRR_1,LRR_4,LRR_4,LRR_8,LRR_1,LRR_1,LRR_1,LRR_1,LRR_8,LRR_8,LRR_4,LRR_4,LRR_1,LRR_1,Pkinase
AT1G75820.1	Achv4a10g015921.t1	Arabidopsis thaliana	ATCLV1	/	Chr1	/	/	/	/	/	/	LRR-XI	0	12	1	/	LRRNT_2,LRR_4,LRR_4,LRR_1,LRR_8,LRR_8,LRR_8,LRR_1,LRR_1,LRR_4,LRR_1,LRR_8,PK_Tyr_Ser-Thr
AT2G33170.1	Achv4a01g001325.t1	Arabidopsis thaliana	/	/	Chr2	/	/	/	/	/	/	LRR-XI	0	13	1	/	LRRNT_2,LRR_8,LRR_8,LRR_1,LRR_4,LRR_8,LRR_4,LRR_1,LRR_8,LRR_8,LRR_4,LRR_1,LRR_8,Pkinase
AT3G19700.1	Achv4a11g016244.t1	Arabidopsis thaliana	HAIKU2	/	Chr3	/	/	/	/	/	/	LRR-XI	0	10	1	/	LRR_4,LRR_4,LRR_1,LRR_4,LRR_4,LRR_1,LRR_1,LRR_8,LRR_8,LRR_8,Pkinase
AT3G24240.1	Achv4a01g001317.t1	Arabidopsis thaliana	RGFR1	/	Chr3	/	/	/	/	/	/	LRR-XI	0	13	1	/	LRR_4,LRR_8,LRR_4,LRR_4,LRR_8,LRR_1,LRR_8,LRR_1,LRR_1,LRR_8,LRR_8,LRR_8,LRR_1,PK_Tyr_Ser-Thr
AT3G49670.1	Achv4a09g013609.t1	Arabidopsis thaliana	BAM2	/	Chr3	/	/	/	/	/	/	LRR-XI	0	13	1	/	LRRNT_2,LRR_1,LRR_1,LRR_8,LRR_4,LRR_1,LRR_8,LRR_8,LRR_1,LRR_4,LRR_8,LRR_1,LRR_8,PK_Tyr_Ser-Thr
AT4G20140.1	Achv4a14g022057.t1	Arabidopsis thaliana	GASSHO1	/	Chr4	/	/	/	/	/	/	LRR-XI	0	16	1	/	LRRNT_2,LRR_8,LRR_8,LRR_1,LRR_1,LRR_8,LRR_8,LRR_8,LRR_1,LRR_8,LRR_1,LRR_4,LRR_1,LRR_8,LRR_1,LRR_8,Pkinase
AT4G20270.1	Achv4a14GSAman00008.t1	Arabidopsis thaliana	BAM3	/	Chr4	/	/	/	/	/	/	LRR-XI	0	13	1	/	LRRNT_2,LRR_1,LRR_8,LRR_8,LRR_1,LRR_4,LRR_4,LRR_8,LRR_8,LRR_8,LRR_8,LRR_1,LRR_1,Pkinase
AT4G28490.1	Achv4a17g026371.t1	Arabidopsis thaliana	HAE	/	Chr4	/	/	/	/	/	/	LRR-XI	0	11	1	/	LRRNT_2,LRR_4,LRR_8,LRR_4,LRR_8,LRR_1,LRR_8,LRR_8,LRR_8,LRR_1,LRR_1,Pkinase
AT4G28650.1	Achv4a23g036229.t1	Arabidopsis thaliana	MIK1	/	Chr4	/	/	/	/	/	/	LRR-XI	0	14	1	/	LRR_1,LRRNT_2,LRR_4,LRR_1,LRR_1,LRR_8,LRR_4,LRR_4,LRR_1,LRR_1,LRR_8,LRR_1,LRR_4,LRR_8,Pkinase
AT5G44700.1	Achv4a14g022057.t1	Arabidopsis thaliana	EDA23	/	Chr5	/	/	/	/	/	/	LRR-XI	0	18	1	/	LRRNT_2,LRR_1,LRR_1,LRR_1,LRR_8,LRR_1,LRR_1,LRR_8,LRR_4,LRR_8,LRR_1,LRR_1,LRR_8,LRR_1,LRR_8,LRR_8,LRR_1,LRR_8,Pkinase
AT5G48940.1	Achv4a28g043311.t1	Arabidopsis thaliana	RGFR2	/	Chr5	/	/	/	/	/	/	LRR-XI	0	13	1	/	LRRNT_2,LRR_8,LRR_1,LRR_1,LRR_4,LRR_1,LRR_1,LRR_8,LRR_8,LRR_8,LRR_1,LRR_4,LRR_8,PK_Tyr_Ser-Thr
AT5G49660.1	Achv4a11g016243.t1	Arabidopsis thaliana	CEPR1	/	Chr5	/	/	/	/	/	/	LRR-XI	0	12	1	/	LRRNT_2,LRR_1,LRR_8,LRR_8,LRR_4,LRR_8,LRR_1,LRR_1,LRR_1,LRR_1,LRR_4,LRR_8,Pkinase
AT5G56040.2	Achv4a29g045303.t1	Arabidopsis thaliana	SKM2	/	Chr5	/	/	/	/	/	/	LRR-XI	0	12	1	/	LRRNT_2,LRR_1,LRR_4,LRR_4,LRR_1,LRR_1,LRR_4,LRR_8,LRR_8,LRR_8,LRR_8,LRR_8,Pkinase
AT5G61480.1	Achv4a24g037637.t1	Arabidopsis thaliana	PXY	/	Chr5	/	/	/	/	/	/	LRR-XI	0	11	1	/	LRRNT_2,LRR_8,LRR_8,LRR_1,LRR_4,LRR_8,LRR_8,LRR_8,LRR_1,LRR_8,LRR_1,Pkinase
AT5G63930.1	Achv4a01g001325.t1	Arabidopsis thaliana	/	/	Chr5	/	/	/	/	/	/	LRR-XI	0	15	1	/	LRRNT_2,LRR_1,LRR_4,LRR_1,LRR_8,LRR_8,LRR_1,LRR_8,LRR_1,LRR_4,LRR_8,LRR_8,LRR_1,LRR_1,LRR_1,Pkinase
AT5G65700.1	Achv4a09g013609.t1	Arabidopsis thaliana	BAM1	/	Chr5	/	/	/	/	/	/	LRR-XI	0	14	1	/	LRRNT_2,LRR_8,LRR_4,LRR_1,LRR_1,LRR_4,LRR_8,LRR_8,LRR_8,LRR_1,LRR_1,LRR_1,LRR_1,LRR_8,Pkinase
AT5G65710.1	Achv4a27g041897.t1	Arabidopsis thaliana	HSL2	/	Chr5	/	/	/	/	/	/	LRR-XI	0	13	1	/	LRRNT_2,LRR_8,LRR_8,LRR_1,LRR_8,LRR_1,LRR_1,LRR_1,LRR_4,LRR_8,LRR_1,LRR_4,LRR_1,Pkinase
Achv4a29GSAman00016.t1	Achv4p29g045341.t1	Actinidia chinensis	/	HapA	Chr29	1104	122.805	8.34	35.39	0.067	plas	LRR-XIIa	0	14	1	/	LRRNT_2,LRR_1,LRR_8,LRR_8,LRR_1,LRR_8,LRR_1,LRR_8,LRR_1,LRR_4,LRR_1,LRR_8,LRR_1,LRR_8,Pkinase
Achv4a28g043812.t1	Achv4p28g044223.t1	Actinidia chinensis	/	HapA	Chr28	1019	111.929	6	33.95	0.084	nucl	LRR-XIIa	0	12	1	DUF5612	LRRNT_2,LRR_4,LRR_1,LRR_8,LRR_8,LRR_1,LRR_1,LRR_1,LRR_8,LRR_8,LRR_8,LRR_8,DUF5612,Pkinase
Achv4a28g043043.t1	Achv4p28g043437.t1	Actinidia chinensis	/	HapA	Chr28	1041	114.95	5.86	31.17	0.084	plas	LRR-XIIa	0	14	1	/	LRRNT_2,LRR_8,LRR_8,LRR_4,LRR_8,LRR_1,LRR_1,LRR_8,LRR_1,LRR_1,LRR_1,LRR_4,LRR_6,LRR_1,Pkinase
Achv4a26g040256.t1	Achv4p26g040683.t1	Actinidia chinensis	/	HapA	Chr26	800	87.1171	9.02	43.77	-0.067	chlo	LRR-XIIa	0	11	1	Phage_holin_5_2	LRRNT_2,LRR_1,LRR_1,LRR_4,LRR_8,LRR_4,LRR_1,LRR_1,LRR_1,LRR_8,LRR_1,Phage_holin_5_2,PK_Tyr_Ser-Thr
Achv4a21g032623.t1	Achv4p21g032923.t1	Actinidia chinensis	/	HapA	Chr21	1011	110.205	6.89	34.53	0.03	plas	LRR-XIIa	0	11	1	/	LRRNT_2,LRR_1,LRR_8,LRR_4,LRR_8,LRR_8,LRR_1,LRR_8,LRR_8,LRR_1,LRR_8,Pkinase
Achv4a20g031464.t1	Achv4p20g031756.t1	Actinidia chinensis	/	HapA	Chr20	477	53.2923	8.84	37.14	0.017	plas	LRR-XIIa	0	3	1	CD34_antigen	LRRNT_2,LRR_4,LRR_1,CD34_antigen,Pkinase
Achv4a18g028053.t1	Achv4p18g028311.t1	Actinidia chinensis	/	HapA	Chr18	1139	126.103	6.51	34.72	0.019	plas	LRR-XIIa	0	13	1	/	LRRNT_2,LRR_4,LRR_4,LRR_8,LRR_4,LRR_4,LRR_8,LRR_8,LRR_1,LRR_1,LRR_8,LRR_8,LRR_8,Pkinase
Achv4a17g026444.t1	Achv4p17g026728.t1	Actinidia chinensis	/	HapA	Chr17	623	68.7987	8.59	40.62	-0.114	plas	LRR-XIIa	0	4	1	SyrA	SyrA,LRRNT_2,LRR_8,LRR_8,LRR_1,Pkinase
Achv4a17g026435.t1	Achv4p17g026722.t1	Actinidia chinensis	/	HapA	Chr17	589	64.6141	6.98	36.12	0.008	plas	LRR-XIIa	0	4	1	MLANA	LRRNT_2,LRR_8,LRR_1,LRR_1,MLANA,Pkinase
Achv4a15g023441.t1	Achv4p15g023628.t1	Actinidia chinensis	/	HapA	Chr15	998	109.882	7.37	36.73	0.026	chlo	LRR-XIIa	0	15	1	TM_ErbB1	LRRNT_2,LRR_4,LRR_8,LRR_1,LRR_1,LRR_1,LRR_1,LRR_1,LRR_1,LRR_1,LRR_8,LRR_1,LRR_1,LRR_1,LRR_8,TM_ErbB1,Pkinase
Achv4a15g023179.t1	Achv4p15g023360.t1	Actinidia chinensis	/	HapA	Chr15	593	65.386	8.6	40.83	-0.041	plas	LRR-XIIa	0	5	1	/	LRRNT_2,LRR_1,LRR_1,LRR_4,LRR_1,Pkinase
Achv4a15g022282.t1	Achv4p15g022438.t1	Actinidia chinensis	/	HapA	Chr15	1038	113.622	6.02	35.22	0.069	plas	LRR-XIIa	0	12	1	/	LRRNT_2,LRR_8,LRR_8,LRR_1,LRR_8,LRR_1,LRR_1,LRR_8,LRR_8,LRR_1,LRR_1,LRR_8,Pkinase
Achv4a12g017312.t1	Achv4p12g017404.t1	Actinidia chinensis	/	HapA	Chr12	576	63.6042	8.65	36.07	0.051	extr	LRR-XIIa	0	3	1	/	LRRNT_2,LRR_1,LRR_8,PK_Tyr_Ser-Thr
Achv4a12g017308.t1	Achv4p12g017402.t1	Actinidia chinensis	/	HapA	Chr12	537	59.0274	5.82	41.54	-0.032	cyto	LRR-XIIa	0	4	1	/	LRRNT_2,LRR_1,LRR_1,LRR_4,PK_Tyr_Ser-Thr
Achv4a09g013449.t1	Achv4p09g013517.t1	Actinidia chinensis	/	HapA	Chr09	954	104.505	8.33	40.44	-0.021	nucl	LRR-XIIa	0	12	1	/	LRRNT_2,LRR_1,LRR_8,LRR_1,LRR_8,LRR_1,LRR_8,LRR_8,LRR_1,LRR_1,LRR_4,LRR_8,Pkinase
Achv4a06g008599.t1	Achv4p06g008656.t1	Actinidia chinensis	/	HapA	Chr06	1203	131.825	6.02	35.71	0.005	plas	LRR-XIIa	0	12	1	/	LRRNT_2,LRR_8,LRR_1,LRR_8,LRR_8,LRR_4,LRR_8,LRR_4,LRR_8,LRR_8,LRR_8,LRR_8,Pkinase
Achv4a04g006063.t1	Achv4p04g006132.t1	Actinidia chinensis	/	HapA	Chr04	1011	110.347	6	37.5	0.047	plas	LRR-XIIa	0	12	1	/	LRRNT_2,LRR_1,LRR_8,LRR_4,LRR_8,LRR_4,LRR_8,LRR_1,LRR_8,LRR_8,LRR_4,LRR_8,Pkinase
Achv4a03GSAman00002.t1	Achv4p03GSAman00004.t1	Actinidia chinensis	/	HapA	Chr03	603	66.2002	8.56	42.47	0.043	vacu	LRR-XIIa	0	4	1	/	LRRNT_2,LRR_1,LRR_8,LRR_1,Pkinase
Achv4a03g004871.t1	Achv4p03g004907.t1	Actinidia chinensis	/	HapA	Chr03	1103	122.059	5.63	36.25	0.078	vacu	LRR-XIIa	0	13	1	/	LRRNT_2,LRR_8,LRR_8,LRR_1,LRR_8,LRR_1,LRR_8,LRR_1,LRR_1,LRR_4,LRR_8,LRR_1,LRR_8,Pkinase
Achv4a03g004389.t1	Achv4p03g004401.t1	Actinidia chinensis	/	HapA	Chr03	881	96.8099	6.69	36.33	-0.015	nucl	LRR-XIIa	0	10	1	/	LRRNT_2,LRR_1,LRR_1,LRR_4,LRR_4,LRR_8,LRR_8,LRR_1,LRR_8,Pkinase,LRRNT_2
Achv4a03GSAman00003.t1	Achv4p03g004399.t1	Actinidia chinensis	/	HapA	Chr03	295	32.8017	6.91	36.56	-0.189	cyto	LRR-XIIa	0	3	1	/	LRR_1,LRR_8,LRR_1,PK_Tyr_Ser-Thr
Achv4p23g035034.t1	Achv4a23g034740.t1	Actinidia chinensis	/	HapP	Chr23	984	107.954	6.64	34.81	0.017	vacu	LRR-XIIa	0	10	1	/	LRRNT_2,LRR_8,LRR_4,LRR_8,LRR_1,LRR_8,LRR_8,LRR_1,LRR_8,LRR_1,PK_Tyr_Ser-Thr
Achv4p22g033512.t1	Achv4a22g033203.t1	Actinidia chinensis	/	HapP	Chr22	1029	113.024	6.04	43.47	-0.11	plas	LRR-XIIa	0	6	2	Fasciclin,Fasciclin	Fasciclin,Fasciclin,LRRNT_2,LRR_1,LRR_8,LRR_8,LRR_1,LRR_1,Pkinase,PK_Tyr_Ser-Thr
Achv4p17g026731.t1	Achv4a17g026447.t1	Actinidia chinensis	/	HapP	Chr17	625	69.592	7.11	38.38	-0.01	plas	LRR-XIIa	0	2	1	MLANA,Trehalose_PPase,Trehalose_PPase	LRR_1,LRR_8,MLANA,Pkinase,Trehalose_PPase,Trehalose_PPase
Achv4p17g026727.t1	Achv4a17g026440.t1	Actinidia chinensis	/	HapP	Chr17	492	54.4213	5.98	37.53	0.019	vacu	LRR-XIIa	0	3	1	7TM_GPCR_Srd	LRR_1,LRR_8,LRR_1,7TM_GPCR_Srd,Pkinase
Achv4p17g026725.t1	Achv4a17g026437.t1	Actinidia chinensis	/	HapP	Chr17	494	54.5806	6.39	35.54	0.016	extr	LRR-XIIa	0	3	1	/	LRR_1,LRR_8,LRR_1,Pkinase
Achv4p08g012862.t1	Achv4a08g012801.t1	Actinidia chinensis	/	HapP	Chr08	525	58.0818	6.28	37.68	-0.014	chlo	LRR-XIIa	0	2	1	zf-Di19	zf-Di19,LRR_8,LRR_1,Pkinase
Achv4p08g012720.t1	Achv4a08g012656.t1	Actinidia chinensis	/	HapP	Chr08	731	80.6896	6	24.3	0.203	plas	LRR-XIIa	0	6	2	RTC4,SDF	RTC4,LRR_8,LRR_1,SDF,LRR_1,LRR_1,LRR_8,LRR_1,SDF,PK_Tyr_Ser-Thr,PK_Tyr_Ser-Thr
Achv4p08g012700.t1	Achv4a08g012633.t1	Actinidia chinensis	/	HapP	Chr08	525	57.7045	8.19	41.98	0.249	plas	LRR-XIIa	0	4	1	/	LRR_1,LRR_1,LRR_1,LRR_1,Pkinase
Achv4p03g003578.t1	Achv4a03g003571.t1	Actinidia chinensis	/	HapP	Chr03	977	105.905	6.17	35.26	0.062	chlo	LRR-XIIa	0	14	1	/	LRRNT_2,LRR_8,LRR_1,LRR_8,LRR_1,LRR_1,LRR_8,LRR_8,LRR_1,LRR_4,LRR_1,LRR_8,LRR_1,LRRNT_2,Pkinase
Achv4p28g044222.t1	/	Actinidia chinensis	/	HapP	Chr28	906	99.5876	6.11	33.08	0.069	extr	LRR-XIIa	0	10	1	DUF5612	LRRNT_2,LRR_8,LRR_1,LRR_1,LRR_1,LRR_1,LRR_8,LRR_8,LRR_8,LRR_8,DUF5612,Pkinase
Achv4p22g033513.t1	/	Actinidia chinensis	/	HapP	Chr22	639	70.3394	6.22	38.66	0.082	plas	LRR-XIIa	0	4	1	/	LRRNT_2,LRR_1,LRR_8,LRR_8,Pkinase
Achv4p11g016778.t1	/	Actinidia chinensis	/	HapP	Chr11	573	63.563	6.3	24.76	-0.086	cyto	LRR-XIIa	0	4	3	YndJ	LRR_8,LRR_8,LRR_1,LRR_1,YndJ,Pkinase,PK_Tyr_Ser-Thr,PK_Tyr_Ser-Thr
Achv4p10g015491.t1	/	Actinidia chinensis	/	HapP	Chr10	444	49.5922	5.79	33.78	0.038	vacu	LRR-XIIa	0	3	1	/	LRRNT_2,LRR_1,LRR_8,PK_Tyr_Ser-Thr
Achv4p10g015483.t1	/	Actinidia chinensis	/	HapP	Chr10	627	69.7693	5.61	40.15	0.065	vacu	LRR-XIIa	0	6	1	/	LRRNT_2,LRR_1,LRR_1,LRR_8,LRR_8,LRR_4,Pkinase
Achv4p08g012890.t1	/	Actinidia chinensis	/	HapP	Chr08	464	51.4927	8.89	46.03	0.029	plas	LRR-XIIa	0	3	1	/	LRRNT_2,LRR_1,LRR_8,Afaf,PK_Tyr_Ser-Thr
Achv4p08g012857.t1	/	Actinidia chinensis	/	HapP	Chr08	686	75.6733	8.73	40.62	-0.014	plas	LRR-XIIa	0	6	1	/	LRRNT_2,LRR_1,LRR_1,LRR_4,LRR_8,LRR_1,PK_Tyr_Ser-Thr
Achv4p08g012852.t1	/	Actinidia chinensis	/	HapP	Chr08	385	42.7399	9.58	41.27	0.035	vacu	LRR-XIIa	0	4	1	/	LRRNT_2,LRR_1,LRR_1,LRR_1,PK_Tyr_Ser-Thr
Achv4p06g008655.t1	/	Actinidia chinensis	/	HapP	Chr06	1162	127.38	6.07	36.03	-0.01	nucl	LRR-XIIa	0	12	1	/	LRRNT_2,LRR_8,LRR_1,LRR_8,LRR_8,LRR_4,LRR_8,LRR_4,LRR_8,LRR_8,LRR_8,LRR_8,Pkinase
Achv4p04g006128.t1	/	Actinidia chinensis	/	HapP	Chr04	1011	110.324	6.09	36.23	0.051	plas	LRR-XIIa	0	12	1	/	LRRNT_2,LRR_1,LRR_8,LRR_4,LRR_8,LRR_8,LRR_8,LRR_1,LRR_8,LRR_8,LRR_4,LRR_8,Pkinase
Achv4p03GSAman00005.t1	/	Actinidia chinensis	/	HapP	Chr03	255	27.8638	6	26.6	-0.119	chlo	LRR-XIIa	0	1	1	DUF6004	LRR_1,DUF6004,Pkinase
Achv4p16g024546.t1	/	Actinidia chinensis	/	HapP	Chr16	357	39.6927	8.6	35.59	0.001	chlo	LRR-XIIa	0	4	2	MLANA	LRR_1,LRR_8,LRR_1,LRR_1,MLANA,PK_Tyr_Ser-Thr,PK_Tyr_Ser-Thr
Achv4p16g024826.t1	/	Actinidia chinensis	/	HapP	Chr16	879	95.3594	9.04	33.21	0.082	chlo	LRR-XIIa	0	10	2	/	LRR_8,LRR_8,LRR_8,LRR_1,LRR_8,LRR_1,LRR_8,LRR_1,LRR_8,LRR_1,PK_Tyr_Ser-Thr,Pkinase
Achv4p26g040071.t1	/	Actinidia chinensis	/	HapP	Chr26	495	55.2671	8.55	37.54	-0.076	vacu	LRR-XIIa	0	4	2	/	LRRNT_2,LRR_8,LRR_1,LRR_1,Pkinase,PK_Tyr_Ser-Thr
Achv4a28g043813.t1	/	Actinidia chinensis	/	HapA	Chr28	670	74.5186	7.66	37.79	-0.099	pero	LRR-XIIa	0	4	1	/	LRRNT_2,LRR_4,LRR_8,LRR_1,Pkinase
Achv4a22g033206.t1	/	Actinidia chinensis	/	HapA	Chr22	488	53.5195	5.82	29.9	0.04	chlo	LRR-XIIa	0	4	1	/	LRR_1,LRR_8,LRR_1,LRR_1,PK_Tyr_Ser-Thr
Achv4a17g026442.t1	/	Actinidia chinensis	/	HapA	Chr17	591	65.2108	7.58	38.49	-0.022	plas	LRR-XIIa	0	3	1	7TM_GPCR_Srd	LRRNT_2,LRR_8,LRR_1,7TM_GPCR_Srd,Pkinase
Achv4a11g016700.t1	/	Actinidia chinensis	/	HapA	Chr11	529	58.6295	6.06	26.62	-0.063	nucl	LRR-XIIa	0	4	3	YndJ	LRR_8,LRR_4,LRR_1,LRR_1,YndJ,Pkinase,PK_Tyr_Ser-Thr,PK_Tyr_Ser-Thr
Achv4a06g008600.t1	/	Actinidia chinensis	/	HapA	Chr06	1198	131.438	6.26	35.41	-0.029	plas	LRR-XIIa	0	12	1	/	LRRNT_2,LRR_1,LRR_8,LRR_8,LRR_8,LRR_4,LRR_8,LRR_8,LRR_8,LRR_8,LRR_8,LRR_8,Pkinase
Achv4a05g007502.t1	/	Actinidia chinensis	/	HapA	Chr05	584	64.2936	8.9	40.45	0.102	vacu	LRR-XIIa	0	3	1	/	LRRNT_2,LRR_1,LRR_4,PK_Tyr_Ser-Thr
Achv4a08g012791.t1	/	Actinidia chinensis	/	HapA	Chr08	819	89.0566	9.28	38.09	-0.035	nucl	LRR-XIIa	0	7	2	/	Pkinase,LRR_4,LRR_8,LRR_1,LRR_8,LRR_1,LRR_8,LRR_1,Pkinase
Achv4a08g012792.t1	/	Actinidia chinensis	/	HapA	Chr08	759	82.861	9.11	40.78	-0.143	nucl	LRR-XIIa	0	7	1	/	LRRNT_2,LRR_4,LRR_8,FNIP,LRR_1,LRR_8,LRR_8,LRR_1,PK_Tyr_Ser-Thr
Achv4a08g012796.t1	/	Actinidia chinensis	/	HapA	Chr08	728	78.986	8.39	35.47	0.027	chlo	LRR-XIIa	0	8	1	/	LRR_8,LRR_1,LRR_1,LRR_8,LRR_1,LRR_8,LRR_8,LRR_1,PK_Tyr_Ser-Thr
Achv4a08g012825.t1	/	Actinidia chinensis	/	HapA	Chr08	761	82.3118	7.94	35.9	0.077	nucl	LRR-XIIa	0	7	1	Afaf	LRR_8,LRR_1,LRR_1,LRR_8,LRR_1,LRR_8,LRR_8,Afaf,Pkinase
Achv4a08g012827.t1	/	Actinidia chinensis	/	HapA	Chr08	568	62.1758	9.07	35.34	-0.086	nucl	LRR-XIIa	0	4	1	LapA_dom	LRR_8,LRR_1,LRR_8,LRR_1,LapA_dom,PK_Tyr_Ser-Thr
Achv4a10g015387.t1	/	Actinidia chinensis	/	HapA	Chr10	1106	121.765	5.71	36.71	0.105	plas	LRR-XIIa	0	14	1	/	LRRNT_2,LRR_1,LRR_1,LRR_8,LRR_1,LRR_8,LRR_1,LRR_8,LRR_8,LRR_1,LRR_1,LRR_8,LRR_8,LRR_8,Pkinase
Achv4a10g015395.t1	/	Actinidia chinensis	/	HapA	Chr10	1091	120.263	6.07	35.05	0.071	plas	LRR-XIIa	0	13	1	FeoB_associated	LRRNT_2,LRR_1,LRR_8,LRR_8,LRR_4,LRR_8,LRR_8,LRR_1,LRR_1,LRR_8,LRR_8,LRR_8,FeoB_associated,LRR_9,PK_Tyr_Ser-Thr
Achv4a12g017309.t1	/	Actinidia chinensis	/	HapA	Chr12	343	37.4606	9.51	38.13	0.15	cyto	LRR-XIIa	0	2	2	/	LRRNT_2,LRR_8,Pkinase,Pkinase
Achv4a15g022764.t1	/	Actinidia chinensis	/	HapA	Chr15	731	79.7059	7.61	44.69	0.052	chlo	LRR-XIIa	0	9	1	Glycophorin_A	LRR_1,LRR_4,LRR_1,LRR_4,LRR_1,LRR_8,LRR_1,LRR_8,LRR_1,Glycophorin_A,PK_Tyr_Ser-Thr
Achv4a16g024146.t1	/	Actinidia chinensis	/	HapA	Chr16	1041	115.43	8.09	41.07	0.153	plas	LRR-XIIa	0	13	1	/	LRRNT_2,LRR_8,LRR_1,LRR_4,LRR_8,LRR_1,LRR_8,LRR_1,LRR_1,LRR_8,LRR_1,LRR_4,LRR_8,Pkinase
Achv4a16g024156.t1	/	Actinidia chinensis	/	HapA	Chr16	1089	121.18	8.61	45.27	0.08	chlo	LRR-XIIa	0	12	1	/	LRR_8,LRR_8,LRR_1,LRR_1,LRR_1,LRR_8,LRR_1,LRR_8,LRR_4,LRR_8,LRR_8,LRR_8,Pkinase
Achv4a19g029043.t1	/	Actinidia chinensis	/	HapA	Chr19	1084	119.307	7.09	36.84	0.082	nucl	LRR-XIIa	0	12	1	/	LRRNT_2,LRR_1,LRR_8,LRR_8,LRR_1,LRR_1,LRR_8,LRR_8,LRR_8,LRR_8,LRR_8,LRR_8,Pkinase
Achv4a19g029045.t1	/	Actinidia chinensis	/	HapA	Chr19	1089	120.145	6.73	39.33	0.016	nucl	LRR-XIIa	0	14	1	/	LRRNT_2,LRR_1,LRR_1,LRR_8,LRR_8,LRR_1,LRR_1,LRR_8,LRR_8,LRR_1,LRR_1,LRR_8,LRR_8,LRR_8,Pkinase
Achv4a19g029047.t1	/	Actinidia chinensis	/	HapA	Chr19	1084	119.511	7.28	37.89	0.062	nucl	LRR-XIIa	0	15	1	/	LRRNT_2,LRR_1,LRR_1,LRR_8,LRR_8,LRR_8,LRR_1,LRR_1,LRR_8,LRR_1,LRR_1,LRR_8,LRR_8,LRR_8,LRR_6,Pkinase
Achv4a19g029050.t1	/	Actinidia chinensis	/	HapA	Chr19	1084	119.391	6.74	39.85	0.03	nucl	LRR-XIIa	0	12	1	/	LRRNT_2,LRR_1,LRR_1,LRR_8,LRR_8,LRR_8,LRR_1,LRR_8,LRR_8,LRR_8,LRR_8,LRR_8,Pkinase
Achv4a21g032090.t1	/	Actinidia chinensis	/	HapA	Chr21	911	100.705	8.11	42.18	0.014	extr	LRR-XIIa	0	13	2	TM_ErbB1	LRRNT_2,LRR_1,LRR_1,LRR_8,LRR_1,LRR_1,LRR_1,LRR_1,LRR_1,LRR_4,LRR_1,LRR_1,LRR_8,TM_ErbB1,PK_Tyr_Ser-Thr,PK_Tyr_Ser-Thr
Achv4a22g033207.t1	/	Actinidia chinensis	/	HapA	Chr22	1012	110.298	6.11	37.1	0.108	plas	LRR-XIIa	0	11	1	/	LRRNT_2,LRR_1,LRR_8,LRR_8,LRR_8,LRR_1,LRR_8,LRR_1,LRR_1,LRR_8,LRR_4,Pkinase
Achv4a22g033307.t1	/	Actinidia chinensis	/	HapA	Chr22	845	92.455	7.97	39.9	0.116	chlo	LRR-XIIa	0	11	1	TMEM154	LRR_1,LRR_8,LRR_1,LRR_4,LRR_6,LRR_1,LRR_4,LRR_1,LRR_8,LRR_8,LRR_1,TMEM154,Pkinase
Achv4a24g036879.t1	/	Actinidia chinensis	/	HapA	Chr24	1112	122.916	8.55	43.97	0.108	chlo	LRR-XIIa	0	16	1	/	LRRNT_2,LRR_1,LRR_8,LRR_8,LRR_1,LRR_8,LRR_1,LRR_1,LRR_8,LRR_1,LRR_1,LRR_8,LRR_1,LRR_1,LRR_1,LRR_8,Pkinase
Achv4a28g042726.t1	/	Actinidia chinensis	/	HapA	Chr28	1150	126.065	6.01	41.79	0.112	plas	LRR-XIIa	0	15	1	Sec66	LRRNT_2,LRR_8,LRR_1,LRR_8,LRR_1,LRR_1,LRR_8,LRR_1,LRR_1,LRR_8,LRR_1,LRR_8,LRR_8,LRR_4,LRR_8,Sec66,Pkinase
Achv4a28g042728.t1	/	Actinidia chinensis	/	HapA	Chr28	1141	125.581	6.07	38.82	0.065	plas	LRR-XIIa	0	15	1	TMEM154	LRRNT_2,LRR_8,LRR_4,LRR_6,LRR_8,LRR_8,LRR_1,LRR_8,LRR_1,LRR_8,LRR_1,LRR_8,LRR_8,LRR_1,LRR_8,TMEM154,Pkinase
Achv4a29g045011.t1	/	Actinidia chinensis	/	HapA	Chr29	659	70.847	8.97	39.41	0.125	chlo	LRR-XIIa	0	8	1	/	LRR_8,LRR_8,LRR_4,LRR_1,LRR_1,LRR_1,LRR_8,LRR_1,PK_Tyr_Ser-Thr
AT2G24130.2	Achv4a09g013449.t1	Arabidopsis thaliana	/	/	Chr2	/	/	/	/	/	/	LRR-XIIa	0	11	1	/	LRR_1,LRR_8,LRR_1,LRR_8,LRR_1,LRR_8,LRR_1,LRR_4,LRR_1,LRR_1,LRR_8,Pkinase
AT3G47090.1	Achv4a15g022282.t1	Arabidopsis thaliana	/	/	Chr3	/	/	/	/	/	/	LRR-XIIa	0	12	1	/	LRRNT_2,LRR_1,LRR_8,LRR_8,LRR_1,LRR_8,LRR_1,LRR_8,LRR_8,LRR_1,LRR_1,LRR_4,Pkinase
AT3G47110.1	Achv4a15g022282.t1	Arabidopsis thaliana	/	/	Chr3	/	/	/	/	/	/	LRR-XIIa	0	12	1	/	LRRNT_2,LRR_1,LRR_8,LRR_8,LRR_1,LRR_8,LRR_1,LRR_1,LRR_8,LRR_8,LRR_8,LRR_4,PK_Tyr_Ser-Thr
AT3G47570.1	Achv4a15g022282.t1	Arabidopsis thaliana	/	/	Chr3	/	/	/	/	/	/	LRR-XIIa	0	10	1	/	LRRNT_2,LRR_8,LRR_8,LRR_8,LRR_4,LRR_8,LRR_1,LRR_8,LRR_8,LRR_8,PK_Tyr_Ser-Thr
AT3G47580.1	Achv4a15g022282.t1	Arabidopsis thaliana	/	/	Chr3	/	/	/	/	/	/	LRR-XIIa	0	11	1	/	LRRNT_2,LRR_8,LRR_8,LRR_8,LRR_8,LRR_1,LRR_8,LRR_8,LRR_1,LRR_1,LRR_4,Pkinase
AT5G20480.1	Achv4a28g043043.t1	Arabidopsis thaliana	EFR	/	Chr5	/	/	/	/	/	/	LRR-XIIa	0	12	1	/	LRRNT_2,LRR_4,LRR_1,LRR_8,LRR_1,LRR_1,LRR_8,LRR_8,LRR_4,LRR_1,LRR_8,LRR_4,Pkinase
AT5G39390.1	Achv4a15g022282.t1	Arabidopsis thaliana	/	/	Chr5	/	/	/	/	/	/	LRR-XIIa	0	1	1	/	LRRNT_2,PK_Tyr_Ser-Thr
AT5G46330.1	Achv4a06g008600.t1	Arabidopsis thaliana	FLS2	/	Chr5	/	/	/	/	/	/	LRR-XIIa	0	12	1	/	LRRNT_2,LRR_8,LRR_8,LRR_8,LRR_4,LRR_4,LRR_8,LRR_8,LRR_8,LRR_8,LRR_1,LRR_8,Pkinase
Achv4a27g042184.t1	Achv4p27g042576.t1	Actinidia chinensis	/	HapA	Chr27	936	104.359	7.94	35.44	0.016	plas	LRR-XIIb	0	3	2	/	Pkinase,LRR_8,LRR_4,LRR_8,Pkinase
Achv4a26g040322.t1	Achv4p26g040752.t1	Actinidia chinensis	/	HapA	Chr26	1220	133.449	5.5	33.06	-0.02	plas	LRR-XIIb	0	16	1	/	LRRNT_2,LRR_8,LRR_8,LRR_8,LRR_1,LRR_1,LRR_8,LRR_8,LRR_8,LRR_1,LRR_1,LRR_1,LRR_1,LRR_8,LRR_4,LRR_8,Pkinase
Achv4a11g016332.t1	Achv4p11g016402.t1	Actinidia chinensis	/	HapA	Chr11	878	96.4954	6.36	35.86	-0.128	chlo	LRR-XIIb	0	11	1	/	LRR_8,LRR_1,LRR_8,LRR_8,LRR_1,LRR_1,LRR_4,LRR_4,LRR_1,LRR_8,LRR_8,Pkinase
Achv4a11g016329.t1	Achv4p11g016400.t1	Actinidia chinensis	/	HapA	Chr11	802	88.1554	6.04	32.07	-0.181	vacu	LRR-XIIb	0	11	2	/	LRR_8,LRR_1,LRR_8,LRR_8,LRR_1,LRR_1,LRR_4,LRR_4,LRR_1,LRR_8,LRR_8,Pkinase_fungal,Pkinase
Achv4a11g016321.t1	Achv4p11g016393.t1	Actinidia chinensis	/	HapA	Chr11	999	110.078	7.27	34.8	-0.19	nucl	LRR-XIIb	0	11	1	/	LRRNT_2,LRR_8,LRR_4,LRR_4,LRR_8,LRR_8,LRR_8,LRR_1,LRR_8,LRR_8,LRR_8,PK_Tyr_Ser-Thr
Achv4p27g042574.t1	Achv4a27g042181.t1	Actinidia chinensis	/	HapP	Chr27	932	103.164	6.24	38.65	-0.089	plas	LRR-XIIb	0	9	2	MitoNEET_N	LRR_8,LRR_8,LRR_8,LRR_4,LRR_4,LRR_8,LRR_8,LRR_1,LRR_1,MitoNEET_N,Pkinase
Achv4p21g032638.t1	Achv4a21g032341.t1	Actinidia chinensis	/	HapP	Chr21	769	84.8744	6.96	36.82	-0.047	E.R.	LRR-XIIb	0	8	1	TMEM154	LRR_1,LRR_4,LRR_4,LRR_1,LRR_1,LRR_8,LRR_8,LRR_8,TMEM154,Pkinase
Achv4p21g032636.t1	Achv4a21g032340.t1	Actinidia chinensis	/	HapP	Chr21	1608	175.299	8.24	32.59	0.005	chlo	LRR-XIIb	0	22	1	/	LRRNT_2,LRR_8,LRR_1,LRR_4,LRR_8,LRR_8,LRR_4,LRR_1,LRR_8,LRR_4,LRR_8,LRR_8,LRR_4,LRR_1,LRR_8,LRR_4,LRR_8,LRR_8,LRR_1,LRR_8,LRR_4,LRR_8,Pkinase
Achv4p21g032632.t1	Achv4a21g032339.t1	Actinidia chinensis	/	HapP	Chr21	1406	153.489	7.8	34.17	-0.008	plas	LRR-XIIb	0	20	1	/	LRRNT_2,LRR_8,LRR_1,LRR_8,LRR_1,LRR_1,LRR_8,LRR_4,LRR_1,LRR_8,LRR_4,LRR_1,LRR_8,LRR_8,LRR_1,LRR_4,LRR_1,LRR_8,LRR_8,LRR_8,Pkinase
Achv4p11g016396.t1	Achv4a11g016325.t1	Actinidia chinensis	/	HapP	Chr11	955	105.388	8.47	35.81	-0.145	nucl	LRR-XIIb	0	10	1	DUF1005	DUF1005,LRR_4,LRR_4,LRR_1,LRR_8,LRR_8,LRR_1,LRR_8,LRR_4,LRR_8,LRR_8,PK_Tyr_Ser-Thr
Achv4p11g016395.t1	Achv4a11g016324.t1	Actinidia chinensis	/	HapP	Chr11	872	98.3778	8.27	36.46	-0.42	nucl	LRR-XIIb	0	3	1	Tox-REase-5,SWIM	Tox-REase-5,SWIM,Tox-REase-5,LRR_8,LRR_8,LRR_8,Pkinase
Achv4p10g015648.t1	Achv4a10g015562.t1	Actinidia chinensis	/	HapP	Chr10	1335	145.198	5.97	34.63	0.029	plas	LRR-XIIb	0	19	1	/	LRRNT_2,LRR_1,LRRNT_2,LRR_8,LRR_1,LRR_1,LRR_8,LRR_4,LRR_4,LRR_4,LRR_4,LRR_8,LRR_8,LRR_1,LRR_4,LRR_4,LRR_8,LRR_1,LRR_8,Pkinase
Achv4p10g015642.t1	Achv4a10g015558.t1	Actinidia chinensis	/	HapP	Chr10	1193	128.93	6.11	31.78	0.042	plas	LRR-XIIb	0	15	1	/	LRRNT_2,LRR_1,LRR_4,LRR_1,LRR_8,LRR_8,LRR_8,LRR_8,LRR_8,LRR_8,LRR_1,LRR_8,LRR_8,LRR_8,LRR_8,Pkinase
Achv4p10g015640.t1	Achv4a10g015557.t1	Actinidia chinensis	/	HapP	Chr10	1136	124.306	8.6	36.49	-0.097	plas	LRR-XIIb	0	14	1	DUF4519	LRRNT_2,LRR_1,LRR_8,LRR_8,LRR_4,LRR_4,LRR_1,LRR_8,LRR_1,LRR_8,LRR_8,LRR_1,LRR_1,LRR_8,DUF4519,Pkinase
Achv4p10g015639.t1	Achv4a10g015556.t1	Actinidia chinensis	/	HapP	Chr10	1095	120.046	6.26	35.6	-0.024	plas	LRR-XIIb	0	13	1	/	LRRNT_2,LRR_1,LRR_8,LRR_1,LRR_4,LRR_4,LRR_1,LRR_8,LRR_1,LRR_8,LRR_8,LRR_8,LRR_8,Pkinase
Achv4p10g015569.t1	Achv4a10g015475.t1	Actinidia chinensis	/	HapP	Chr10	1068	117.147	6.57	34.6	-0.024	nucl	LRR-XIIb	0	13	1	/	LRRNT_2,LRR_1,LRR_8,LRR_1,LRR_1,LRR_8,LRR_8,LRR_1,LRR_8,LRR_8,LRR_1,LRR_1,LRR_8,Pkinase
Achv4p10g015492.t1	Achv4a10g015396.t1	Actinidia chinensis	/	HapP	Chr10	1049	114.955	6.26	34.64	0.011	plas	LRR-XIIb	0	11	1	/	LRRNT_2,LRR_1,LRR_4,LRR_8,LRR_8,LRR_8,LRR_1,LRR_8,LRR_8,LRR_8,LRR_8,Pkinase
Achv4p08g012644.t1	Achv4a08g012574.t1	Actinidia chinensis	/	HapP	Chr08	948	104.741	8.21	31.62	-0.045	chlo	LRR-XIIb	0	9	1	TMEM154	LRRNT_2,LRR_4,LRR_1,LRR_1,LRR_8,LRR_8,LRR_8,LRR_8,LRR_8,TMEM154,Pkinase
Achv4p04g005861.t1	Achv4a04g005792.t1	Actinidia chinensis	/	HapP	Chr04	1085	119.083	8.75	40	-0.068	chlo	LRR-XIIb	0	13	1	/	LRRNT_2,LRR_8,LRR_8,LRR_1,LRR_8,LRR_1,LRR_8,LRR_4,LRR_8,LRR_4,LRR_8,LRR_8,LRR_1,Pkinase
Achv4p04g005860.t1	Achv4a04g005791.t1	Actinidia chinensis	/	HapP	Chr04	1390	152.474	8.56	38.98	-0.06	chlo	LRR-XIIb	0	17	1	/	LRRNT_2,LRRNT_2,LRR_1,LRR_4,LRR_8,LRR_4,LRR_8,LRR_8,LRR_8,LRR_8,LRR_4,LRR_1,LRR_4,LRR_4,LRR_8,LRR_8,LRR_8,Pkinase
Achv4p27g042577.t1	/	Actinidia chinensis	/	HapP	Chr27	904	100.661	7.96	33.68	-0.062	plas	LRR-XIIb	0	9	1	MitoNEET_N	LRR_8,LRR_1,LRR_4,LRR_8,LRR_8,LRR_1,LRR_4,LRR_8,LRR_1,MitoNEET_N,Pkinase
Achv4p11g016469.t1	/	Actinidia chinensis	/	HapP	Chr11	837	92.0677	6.88	38.08	0.008	chlo	LRR-XIIb	0	9	1	/	LRR_8,LRR_8,LRR_8,LRR_1,LRR_4,LRR_8,LRR_4,LRR_1,LRR_8,RDD,Pkinase
Achv4p10g015570.t1	/	Actinidia chinensis	/	HapP	Chr10	1055	115.295	7.3	35.69	-0.02	plas	LRR-XIIb	0	13	1	/	LRRNT_2,LRR_1,LRR_8,LRR_4,LRR_1,LRR_8,LRR_8,LRR_1,LRR_4,LRR_8,LRR_4,LRR_1,LRR_8,Pkinase
Achv4p21g032635.t1	/	Actinidia chinensis	/	HapP	Chr21	1646	178.467	8.11	32.62	0.038	E.R.	LRR-XIIb	0	22	1	/	LRRNT_2,LRR_8,LRR_8,LRR_8,LRR_4,LRR_8,LRR_8,LRR_1,LRR_8,LRR_1,LRR_8,LRR_1,LRR_8,LRR_1,LRR_8,LRR_4,LRR_8,LRR_8,LRR_1,LRR_8,LRR_4,LRR_8,Pkinase
Achv4a27g042182.t1	/	Actinidia chinensis	/	HapA	Chr27	1059	117.137	7.14	36.66	-0.097	plas	LRR-XIIb	0	9	2	MitoNEET_N	Pkinase,LRR_8,LRR_8,LRR_8,LRR_4,LRR_4,LRR_8,LRR_8,LRR_8,LRR_1,MitoNEET_N,Pkinase
Achv4a11g016327.t1	/	Actinidia chinensis	/	HapA	Chr11	344	39.0686	6.43	43.14	-0.339	cyto	LRR-XIIb	0	2	1	/	LRR_8,LRR_8,PK_Tyr_Ser-Thr
Achv4a20g030604.t1	Achv4p20g030870.t1	Actinidia chinensis	/	HapA	Chr20	353	38.7067	9.65	45.94	0.144	nucl	LRR-XIIb	0	7	1	INV_N	LRRNT_2,LRR_1,LRR_1,LRR_1,LRR_1,LRR_1,LRR_1,INV_N,Pkinase
Achv4a08g012579.t1	Achv4p08g012649.t1	Actinidia chinensis	/	HapA	Chr08	705	76.9992	6.13	33.16	0.003	chlo	LRR-XIIb	0	13	1	/	LRRNT_2,LRR_6,LRR_4,LRR_1,LRR_1,LRR_1,LRR_1,LRR_4,LRR_1,LRR_1,LRR_8,TRCF,LRR_8,LRR_8,Pkinase
AT1G35710.1	Achv4a11g016321.t1	Arabidopsis thaliana	/	/	Chr1	/	/	/	/	/	/	LRR-XIIb	0	16	1	/	LRRNT_2,LRR_8,LRR_8,LRR_1,LRR_8,LRR_1,LRR_4,LRR_8,LRR_1,LRR_8,LRR_1,LRR_1,LRR_4,LRR_1,LRR_8,LRR_8,Pkinase
AT4G08850.1	Achv4a11g016321.t1	Arabidopsis thaliana	MIK2	/	Chr4	/	/	/	/	/	/	LRR-XIIb	0	12	1	/	LRRNT_2,LRR_4,LRR_1,LRR_8,LRR_8,LRR_8,LRR_1,LRR_8,LRR_8,LRR_8,LRR_8,LRR_8,Pkinase
Achv4a26g040183.t1	Achv4p26g040606.t1	Actinidia chinensis	/	HapA	Chr26	673	74.7452	5.97	39.55	0.105	plas	LRR-XIIIa	0	3	1	HPP	LRRNT_2,LRR_8,LRR_8,Stevor,Pkinase,HPP
Achv4a24g037950.t1	Achv4p24g038331.t1	Actinidia chinensis	/	HapA	Chr24	592	65.166	6.17	38.07	-0.029	plas	LRR-XIIIa	0	4	1	/	LRRNT_2,LRR_1,LRR_1,LRR_8,Pkinase
Achv4a16g024463.t1	Achv4p16g024677.t1	Actinidia chinensis	/	HapA	Chr16	601	66.7655	5.68	43.52	-0.07	plas	LRR-XIIIa	0	3	1	Tmemb_9	LRRNT_2,LRR_8,LRR_8,Tmemb_9,Pkinase
Achv4a14g021250.t1	Achv4p14g021361.t1	Actinidia chinensis	/	HapA	Chr14	587	64.486	5.99	35.86	-0.056	plas	LRR-XIIIa	0	4	1	/	LRRNT_2,LRR_1,LRR_1,LRR_8,Pkinase
AT1G31420.1	Achv4a14g021250.t1	Arabidopsis thaliana	FEI1	/	Chr1	/	/	/	/	/	/	LRR-XIIIa	0	5	1	/	LRRNT_2,LRRNT_2,LRR_1,LRR_1,LRR_8,Pkinase
AT2G35620.1	Achv4a24g037950.t1	Arabidopsis thaliana	FEI2	/	Chr2	/	/	/	/	/	/	LRR-XIIIa	0	6	1	/	LRRNT_2,LRRNT_2,LRR_1,LRR_1,LRR_8,LRR_8,Pkinase
AT5G62710.1	Achv4a16g024463.t1	Arabidopsis thaliana	ARH1	/	Chr5	/	/	/	/	/	/	LRR-XIIIa	0	3	1	/	LRRNT_2,LRR_8,LRR_8,Pkinase
Achv4a24g037983.t1	Achv4p24g038364.t1	Actinidia chinensis	/	HapA	Chr24	1087	119.825	6.14	36.27	-0.005	plas	LRR-XIIIb	0	13	1	Myosin_N	LRRNT_2,LRR_1,LRR_8,LRR_1,LRR_8,LRR_1,LRR_1,LRR_4,LRR_8,LRR_8,LRR_4,LRR_8,LRR_4,Pkinase,Myosin_N
Achv4a24g037698.t1	Achv4p24g038077.t1	Actinidia chinensis	/	HapA	Chr24	988	108.84	5.72	33.21	-0.069	plas	LRR-XIIIb	0	10	1	/	LRRNT_2,LRR_4,LRR_6,LRR_8,LRR_8,LRR_4,LRR_8,LRR_8,LRR_8,LRR_8,Pkinase
Achv4a03g004156.t1	Achv4p03g004172.t1	Actinidia chinensis	/	HapA	Chr03	988	109.182	5.73	34.19	-0.049	plas	LRR-XIIIb	0	10	1	/	LRRNT_2,LRR_4,LRR_8,LRR_8,LRR_8,LRR_1,LRR_8,LRR_8,LRR_4,LRR_8,Pkinase
AT2G26330.1	Achv4a24g037983.t1	Arabidopsis thaliana	ER	/	Chr2	/	/	/	/	/	/	LRR-XIIIb	0	12	1	/	LRRNT_2,LRR_1,LRR_1,LRR_8,LRR_8,LRR_1,LRR_1,LRR_8,LRR_8,LRR_8,LRR_4,LRR_8,Pkinase
AT5G07180.1	Achv4a24g037698.t1	Arabidopsis thaliana	ERL2	/	Chr5	/	/	/	/	/	/	LRR-XIIIb	0	13	1	/	LRRNT_2,LRR_1,LRR_1,LRR_1,LRR_4,LRR_1,LRR_8,LRR_1,LRR_4,LRR_8,LRR_8,LRR_1,LRR_1,Pkinase
AT5G62230.1	Achv4a24g037698.t1	Arabidopsis thaliana	ERL1	/	Chr5	/	/	/	/	/	/	LRR-XIIIb	0	12	1	/	LRRNT_2,LRR_8,LRR_8,LRR_8,LRR_4,LRR_8,LRR_1,LRR_1,LRR_8,LRR_1,LRR_1,LRR_4,Pkinase
Achv4a21g032800.t1	Achv4p21g033097.t1	Actinidia chinensis	/	HapA	Chr21	924	101.277	8.41	45.74	-0.159	plas	LRR-XIV	0	8	1	/	LRRNT_2,LRR_1,LRR_8,LRR_8,LRR_1,LRR_8,LRR_1,LRR_1,PK_Tyr_Ser-Thr
Achv4a16g024162.t1	Achv4p16g024365.t1	Actinidia chinensis	/	HapA	Chr16	959	104.97	6.18	31.89	0.09	plas	LRR-XIV	0	13	1	/	LRRNT_2,LRR_6,LRR_4,LRR_1,LRR_1,LRR_8,DUF6570,LRR_8,LRR_1,LRR_1,LRR_8,LRR_8,LRR_8,LRR_1,PK_Tyr_Ser-Thr
Achv4a13g019983.t1	Achv4p13g020063.t1	Actinidia chinensis	/	HapA	Chr13	960	105.066	5.81	32.02	0.043	plas	LRR-XIV	0	13	1	/	LRRNT_2,LRR_6,LRR_8,LRR_1,LRR_1,LRR_1,LRR_8,LRR_1,LRR_4,LRR_8,LRR_1,LRR_4,LRR_8,PK_Tyr_Ser-Thr
Achv4a06g009347.t1	Achv4p06g009390.t1	Actinidia chinensis	/	HapA	Chr06	910	98.9006	7.91	43.46	-0.054	plas	LRR-XIV	0	8	1	DUF2970	LRRNT_2,LRR_8,LRR_1,LRR_4,LRR_8,LRR_1,LRR_1,LRR_8,DUF2970,PK_Tyr_Ser-Thr
Achv4a04g006212.t1	Achv4p04g006284.t1	Actinidia chinensis	/	HapA	Chr04	881	95.5845	8.62	41.73	-0.166	plas	LRR-XIV	0	10	2	/	LRRNT_2,LRR_1,LRR_1,LRR_8,LRR_8,LRR_1,LRR_8,LRR_1,LRR_1,PK_Tyr_Ser-Thr,Pkinase
Achv4p19g028683.t1	/	Actinidia chinensis	/	HapP	Chr19	592	64.2324	7.61	46.81	-0.212	E.R.	LRR-XIV	0	6	2	/	LRR_1,LRR_4,LRR_8,LRR_1,LRR_1,LRR_8,PK_Tyr_Ser-Thr,PK_Tyr_Ser-Thr
Achv4a19g028450.t1	/	Actinidia chinensis	/	HapA	Chr19	912	99.0541	6.95	44.6	-0.136	plas	LRR-XIV	0	7	2	/	LRR_1,LRR_8,LRR_4,LRR_8,LRR_1,LRR_1,LRR_8,PK_Tyr_Ser-Thr,PK_Tyr_Ser-Thr
AT2G16250.1	Achv4a06g009347.t1	Arabidopsis thaliana	/	/	Chr2	/	/	/	/	/	/	LRR-XIV	0	7	1	/	LRR_1,LRR_8,LRR_4,LRR_1,LRR_8,LRR_1,LRR_1,PK_Tyr_Ser-Thr
AT4G39270.1	Achv4a06g009347.t1	Arabidopsis thaliana	/	/	Chr4	/	/	/	/	/	/	LRR-XIV	0	7	1	/	LRR_4,LRR_8,LRR_8,LRR_8,LRR_1,LRR_1,LRR_1,PK_Tyr_Ser-Thr
AT5G51350.1	Achv4a13g019983.t1	Arabidopsis thaliana	MOL1	/	Chr5	/	/	/	/	/	/	LRR-XIV	0	11	2	/	LRRNT_2,LRR_8,LRR_1,LRR_4,LRR_8,LRR_8,LRR_1,LRR_1,LRR_8,LRR_1,LRR_8,Pkinase,PK_Tyr_Ser-Thr
Achv4a27g042452.t1	Achv4p27g042847.t1	Actinidia chinensis	/	HapA	Chr27	926	101.889	7.04	32.79	0.069	chlo	LRR-XV	0	13	2	/	LRR_8,LRR_8,LRR_1,LRR_4,LRR_4,LRR_1,LRR_1,LRR_8,LRR_1,LRR_1,LRR_8,LRR_1,LRR_1,Pkinase,PK_Tyr_Ser-Thr
Achv4a27g042086.t1	Achv4p27g042468.t1	Actinidia chinensis	/	HapA	Chr27	1171	127.09	6.43	33.26	0.073	plas	LRR-XV	0	13	1	/	LRRNT_2,LRR_8,LRR_8,LRR_1,LRR_8,LRR_4,LRR_4,LRR_1,LRR_1,LRR_8,LRR_8,LRR_1,LRR_1,Pkinase
Achv4a25g038622.t1	Achv4p25g039018.t1	Actinidia chinensis	/	HapA	Chr25	1024	114.177	6.24	40.06	-0.065	plas	LRR-XV	0	14	1	/	LRRNT_2,LRR_8,LRR_8,LRR_8,LRR_1,LRR_1,LRR_1,LRR_1,LRR_4,LRR_1,LRR_1,LRR_1,LRR_8,LRR_1,Pkinase
Achv4a25g038621.t1	Achv4p25g039017.t1	Actinidia chinensis	/	HapA	Chr25	979	109.445	6.14	39.91	-0.07	plas	LRR-XV	0	15	1	Nlp36	LRRNT_2,LRR_4,LRR_1,LRR_8,LRR_8,LRR_1,LRR_1,LRR_1,LRR_1,LRR_4,LRR_1,LRR_1,LRR_1,LRR_8,LRR_1,Nlp36,Pkinase
Achv4a25g038617.t1	Achv4p25g039014.t1	Actinidia chinensis	/	HapA	Chr25	1148	127.539	6.58	39.03	-0.01	plas	LRR-XV	0	14	2	Ost5	LRRNT_2,LRR_8,LRR_8,LRR_8,LRR_1,LRR_1,LRR_1,LRR_1,LRR_4,LRR_1,LRR_1,LRR_1,LRR_8,LRR_1,Ost5,Pkinase,Ost5,Pkinase
Achv4a20g030432.t1	Achv4p20g030698.t1	Actinidia chinensis	/	HapA	Chr20	718	80.3084	5.9	36.31	-0.066	chlo	LRR-XV	0	6	1	DUF6377	LRRNT_2,LRR_8,LRR_8,LRR_8,LRR_8,LRR_1,DUF6377,Pkinase
Achv4a20g030430.t1	Achv4p20g030689.t1	Actinidia chinensis	/	HapA	Chr20	792	88.9741	6.44	40.53	-0.176	chlo	LRR-XV	0	6	1	DUF6377	LRRNT_2,LRR_8,LRR_8,LRR_8,LRR_8,LRR_1,DUF6377,Pkinase
Achv4a06g008382.t1	Achv4p06g008450.t1	Actinidia chinensis	/	HapA	Chr06	1075	117.237	7.44	39.48	0.033	plas	LRR-XV	0	11	1	/	LRRNT_2,LRR_4,LRR_8,LRR_8,LRR_1,LRR_8,LRR_1,LRR_1,LRR_1,LRR_1,LRR_8,Pkinase
Achv4a05g006944.t1	Achv4p05g007008.t1	Actinidia chinensis	/	HapA	Chr05	1139	123.083	6.14	35.05	0.091	plas	LRR-XV	0	12	1	/	LRRNT_2,LRR_1,LRR_8,LRR_1,LRR_8,LRR_8,LRR_1,LRR_1,LRR_8,LRR_8,LRR_1,LRR_1,Pkinase
Achv4p20g030693.t1	/	Actinidia chinensis	/	HapP	Chr20	717	80.4444	6.01	38.93	-0.091	nucl	LRR-XV	0	6	1	DUF6377	LRRNT_2,LRR_8,LRR_8,LRR_8,LRR_8,LRR_1,DUF6377,Pkinase
Achv4p20g030696.t1	/	Actinidia chinensis	/	HapP	Chr20	717	80.2696	7.49	39.35	-0.082	chlo	LRR-XV	0	7	1	DUF4577	LRRNT_2,LRR_1,LRR_4,LRR_8,LRR_8,LRR_8,LRR_1,DUF4577,Pkinase
Achv4p20g030697.t1	/	Actinidia chinensis	/	HapP	Chr20	717	80.3103	6.69	38.81	-0.133	chlo	LRR-XV	0	6	1	ODV-E18	LRRNT_2,LRR_8,LRR_8,LRR_8,LRR_8,LRR_1,ODV-E18,ODV-E18,Pkinase
AT1G69270.1	Achv4a06g008382.t1	Arabidopsis thaliana	ATRPK1	/	Chr1	/	/	/	/	/	/	LRR-XV	0	1	1	/	LRRNT_2,Pkinase
AT3G02130.1	Achv4a06g008382.t1	Arabidopsis thaliana	CLI1	/	Chr3	/	/	/	/	/	/	LRR-XV	0	14	1	/	LRRNT_2,LRR_8,LRR_8,LRR_1,LRR_1,LRR_8,LRR_4,LRR_4,LRR_1,LRR_1,LRR_1,LRR_8,LRR_8,LRR_1,Pkinase
AT5G25930.1	Achv4a25g038622.t1	Arabidopsis thaliana	HSL3	/	Chr5	/	/	/	/	/	/	LRR-XV	0	14	1	/	LRRNT_2,LRR_1,LRR_8,LRR_1,LRR_8,LRR_1,LRR_4,LRR_1,LRR_1,LRR_1,LRR_1,LRR_8,LRR_8,LRR_1,Pkinase

## Sheet: Supplementary Table S2
Supplementary Table S2 Prediction of cis-acting elements in the promoter regions of AcLRR-RLK genes in Actinidia chinensis.
ID		Haplotype	Motif	Seq	Start	Length	Strand	Description		Achv4a27g042184.t1	1
Achv4a27g042184.t1	1	HapA	TCCC-motif	TCTCCCT	1833	7	+	part of a light responsive element		Achv4a26g040322.t1	2
Achv4a27g042184.t1	1	HapA	G-box	CACGAC	624	6	-	cis-acting regulatory element involved in light responsiveness		Achv4a11g016332.t1	3
Achv4a27g042184.t1	1	HapA	G-box	GCCACGTGGA	652	9	-	cis-acting regulatory element involved in light responsiveness		Achv4a11g016329.t1	4
Achv4a27g042184.t1	1	HapA	G-box	CACGTG	654	6	+	cis-acting regulatory element involved in light responsiveness		Achv4a11g016321.t1	5
Achv4a27g042184.t1	1	HapA	G-box	CACGAC	1954	6	-	cis-acting regulatory element involved in light responsiveness		Achv4p27g042574.t1	6
Achv4a27g042184.t1	1	HapA	CGTCA-motif	CGTCA	737	5	+	cis-acting regulatory element involved in the MeJA-responsiveness		Achv4p21g032638.t1	7
Achv4a27g042184.t1	1	HapA	CGTCA-motif	CGTCA	842	5	+	cis-acting regulatory element involved in the MeJA-responsiveness		Achv4p21g032636.t1	8
Achv4a27g042184.t1	1	HapA	CGTCA-motif	CGTCA	1462	5	+	cis-acting regulatory element involved in the MeJA-responsiveness		Achv4p21g032632.t1	9
Achv4a27g042184.t1	1	HapA	TGACG-motif	TGACG	737	5	-	cis-acting regulatory element involved in the MeJA-responsiveness		Achv4p11g016396.t1	10
Achv4a27g042184.t1	1	HapA	TGACG-motif	TGACG	842	5	-	cis-acting regulatory element involved in the MeJA-responsiveness		Achv4p11g016395.t1	11
Achv4a27g042184.t1	1	HapA	TGACG-motif	TGACG	1462	5	-	cis-acting regulatory element involved in the MeJA-responsiveness		Achv4p10g015648.t1	12
Achv4a27g042184.t1	1	HapA	G-Box	CACGTG	654	6	+	cis-acting regulatory element involved in light responsiveness		Achv4p10g015642.t1	13
Achv4a27g042184.t1	1	HapA	ABRE	CACGTG	654	6	+	cis-acting element involved in the abscisic acid responsiveness		Achv4p10g015640.t1	14
Achv4a27g042184.t1	1	HapA	ABRE	ACGTG	655	5	+	cis-acting element involved in the abscisic acid responsiveness		Achv4p10g015639.t1	15
Achv4a27g042184.t1	1	HapA	AuxRE	TGTCTCAATAAG	1978	11	+	part of an auxin-responsive element		Achv4p10g015569.t1	16
Achv4a27g042184.t1	1	HapA	GATA-motif	GATAGGA	206	7	-	part of a light responsive element		Achv4p10g015492.t1	17
Achv4a27g042184.t1	1	HapA	TGA-element	AACGAC	120	6	-	auxin-responsive element		Achv4p08g012644.t1	18
Achv4a27g042184.t1	1	HapA	TCT-motif	TCTTAC	952	6	+	part of a light responsive element		Achv4p04g005861.t1	19
Achv4a27g042184.t1	1	HapA	TCT-motif	TCTTAC	978	6	-	part of a light responsive element		Achv4p04g005860.t1	20
Achv4a27g042184.t1	1	HapA	TCT-motif	TCTTAC	1353	6	-	part of a light responsive element		Achv4a20g030604.t1	21
Achv4a27g042184.t1	1	HapA	CAT-box	GCCACT	1569	6	+	cis-acting regulatory element related to meristem expression		Achv4a08g012579.t1	22
Achv4a26g040322.t1	2	HapA	G-Box	CACGTG	377	6	+	cis-acting regulatory element involved in light responsiveness		Achv4a27g042452.t1	23
Achv4a26g040322.t1	2	HapA	G-Box	CACGTT	1639	6	-	cis-acting regulatory element involved in light responsiveness		Achv4a27g042086.t1	24
Achv4a26g040322.t1	2	HapA	TGACG-motif	TGACG	1859	5	-	cis-acting regulatory element involved in the MeJA-responsiveness		Achv4a25g038622.t1	25
Achv4a26g040322.t1	2	HapA	ARE	AAACCA	568	6	+	cis-acting regulatory element essential for the anaerobic induction		Achv4a25g038621.t1	26
Achv4a26g040322.t1	2	HapA	ARE	AAACCA	1578	6	+	cis-acting regulatory element essential for the anaerobic induction		Achv4a25g038617.t1	27
Achv4a26g040322.t1	2	HapA	AT1-motif	AATTATTTTTTATT	341	13	+	part of a light responsive module		Achv4a20g030432.t1	28
Achv4a26g040322.t1	2	HapA	CGTCA-motif	CGTCA	1859	5	+	cis-acting regulatory element involved in the MeJA-responsiveness		Achv4a20g030430.t1	29
Achv4a26g040322.t1	2	HapA	ACE	CTAACGTATT	1493	9	+	cis-acting element involved in light responsiveness		Achv4a06g008382.t1	30
Achv4a26g040322.t1	2	HapA	AE-box	AGAAACTT	687	8	-	part of a module for light response		Achv4a05g006944.t1	31
Achv4a26g040322.t1	2	HapA	G-box	CACGTG	377	6	+	cis-acting regulatory element involved in light responsiveness
Achv4a26g040322.t1	2	HapA	I-box	AGATAAGG	1352	8	-	part of a light responsive element
Achv4a26g040322.t1	2	HapA	I-box	GATAAGGGT	1363	9	-	part of a light responsive element
Achv4a26g040322.t1	2	HapA	I-box	AGATAAGG	1365	8	-	part of a light responsive element
Achv4a26g040322.t1	2	HapA	P-box	CCTTTTG	1912	7	+	gibberellin-responsive element
Achv4a26g040322.t1	2	HapA	LTR	CCGAAA	229	6	-	cis-acting element involved in low-temperature responsiveness
Achv4a26g040322.t1	2	HapA	Box III	atCATTTTCACt	668	11	+	protein binding site
Achv4a26g040322.t1	2	HapA	TATC-box	TATCCCA	321	7	+	cis-acting element involved in gibberellin-responsiveness
Achv4a26g040322.t1	2	HapA	GARE-motif	TCTGTTG	1689	7	+	gibberellin-responsive element
Achv4a26g040322.t1	2	HapA	GATA-motif	AAGATAAGATT	966	10	-	part of a light responsive element
Achv4a26g040322.t1	2	HapA	MSA-like	(T/C)C(T/C)AACGG(T/C)(T/C)A	402	8.5	+	cis-acting element involved in cell cycle regulation
Achv4a26g040322.t1	2	HapA	Box 4	ATTAAT	543	6	+	part of a conserved DNA module involved in light responsiveness
Achv4a26g040322.t1	2	HapA	Box 4	ATTAAT	1701	6	-	part of a conserved DNA module involved in light responsiveness
Achv4a26g040322.t1	2	HapA	Box 4	ATTAAT	1737	6	-	part of a conserved DNA module involved in light responsiveness
Achv4a26g040322.t1	2	HapA	Box 4	ATTAAT	1743	6	-	part of a conserved DNA module involved in light responsiveness
Achv4a26g040322.t1	2	HapA	Box 4	ATTAAT	1778	6	-	part of a conserved DNA module involved in light responsiveness
Achv4a26g040322.t1	2	HapA	Box 4	ATTAAT	1782	6	-	part of a conserved DNA module involved in light responsiveness
Achv4a26g040322.t1	2	HapA	Box 4	ATTAAT	1788	6	-	part of a conserved DNA module involved in light responsiveness
Achv4a26g040322.t1	2	HapA	Box 4	ATTAAT	1792	6	-	part of a conserved DNA module involved in light responsiveness
Achv4a26g040322.t1	2	HapA	Box 4	ATTAAT	1799	6	-	part of a conserved DNA module involved in light responsiveness
Achv4a26g040322.t1	2	HapA	Box 4	ATTAAT	1814	6	-	part of a conserved DNA module involved in light responsiveness
Achv4a26g040322.t1	2	HapA	GC-motif	CCCCCG	1078	6	+	enhancer-like element involved in anoxic specific inducibility
Achv4a26g040322.t1	2	HapA	GC-motif	CCCCCG	1127	6	+	enhancer-like element involved in anoxic specific inducibility
Achv4a26g040322.t1	2	HapA	GC-motif	CCCCCG	1206	6	-	enhancer-like element involved in anoxic specific inducibility
Achv4a26g040322.t1	2	HapA	ABRE	CACGTG	377	6	+	cis-acting element involved in the abscisic acid responsiveness
Achv4a26g040322.t1	2	HapA	ABRE	ACGTG	378	5	+	cis-acting element involved in the abscisic acid responsiveness
Achv4a26g040322.t1	2	HapA	ABRE	ACGTG	1640	5	+	cis-acting element involved in the abscisic acid responsiveness
Achv4a11g016332.t1	3	HapA	TCCC-motif	TCTCCCT	1183	7	+	part of a light responsive element
Achv4a11g016332.t1	3	HapA	LTR	CCGAAA	1614	6	+	cis-acting element involved in low-temperature responsiveness
Achv4a11g016332.t1	3	HapA	G-box	CACGTC	1051	6	-	cis-acting regulatory element involved in light responsiveness
Achv4a11g016332.t1	3	HapA	CCAAT-box	CAACGG	1994	6	+	MYBHv1 binding site
Achv4a11g016332.t1	3	HapA	GT1-motif	GGTTAA	367	6	-	light responsive element
Achv4a11g016332.t1	3	HapA	GT1-motif	GTGTGTGAA	949	9	+	light responsive element
Achv4a11g016332.t1	3	HapA	TCA-element	TCAGAAGAGG	1846	9	-	cis-acting element involved in salicylic acid responsiveness
Achv4a11g016332.t1	3	HapA	TCA-element	TCAGAAGAGG	1851	9	+	cis-acting element involved in salicylic acid responsiveness
Achv4a11g016332.t1	3	HapA	ARE	AAACCA	381	6	+	cis-acting regulatory element essential for the anaerobic induction
Achv4a11g016332.t1	3	HapA	ARE	AAACCA	849	6	+	cis-acting regulatory element essential for the anaerobic induction
Achv4a11g016332.t1	3	HapA	ARE	AAACCA	878	6	-	cis-acting regulatory element essential for the anaerobic induction
Achv4a11g016332.t1	3	HapA	ARE	AAACCA	1617	6	+	cis-acting regulatory element essential for the anaerobic induction
Achv4a11g016332.t1	3	HapA	ARE	AAACCA	1724	6	+	cis-acting regulatory element essential for the anaerobic induction
Achv4a11g016332.t1	3	HapA	ABRE	ACGTG	1052	5	+	cis-acting element involved in the abscisic acid responsiveness
Achv4a11g016332.t1	3	HapA	Box 4	ATTAAT	1272	6	-	part of a conserved DNA module involved in light responsiveness
Achv4a11g016332.t1	3	HapA	Box 4	ATTAAT	1595	6	-	part of a conserved DNA module involved in light responsiveness
Achv4a11g016332.t1	3	HapA	GATA-motif	GATAGGA	163	7	+	part of a light responsive element
Achv4a11g016332.t1	3	HapA	GATA-motif	GATAGGA	327	7	-	part of a light responsive element
Achv4a11g016332.t1	3	HapA	TGA-element	AACGAC	873	6	-	auxin-responsive element
Achv4a11g016332.t1	3	HapA	TGA-element	AACGAC	1170	6	+	auxin-responsive element
Achv4a11g016332.t1	3	HapA	L-box	ATCCCACCTAC	1515	10	-	part of a light responsive element
Achv4a11g016332.t1	3	HapA	HD-Zip 3	GTAAT(G/C)ATTAC	303	9.5	+	protein binding site
Achv4a11g016332.t1	3	HapA	WUN-motif	AAATTTCCT	966	9	-	wound-responsive element
Achv4a11g016329.t1	4	HapA	Box 4	ATTAAT	1162	6	-	part of a conserved DNA module involved in light responsiveness
Achv4a11g016329.t1	4	HapA	ATCT-motif	AATCTAATCC	1360	9	-	part of a conserved DNA module involved in light responsiveness
Achv4a11g016329.t1	4	HapA	LAMP-element	CCTTATCCA	217	9	-	part of a light responsive element
Achv4a11g016329.t1	4	HapA	TCA-element	TCAGAAGAGG	1846	9	-	cis-acting element involved in salicylic acid responsiveness
Achv4a11g016329.t1	4	HapA	TCA-element	TCAGAAGAGG	1851	9	+	cis-acting element involved in salicylic acid responsiveness
Achv4a11g016329.t1	4	HapA	I-box	GATAAGGGT	219	9	+	part of a light responsive element
Achv4a11g016329.t1	4	HapA	CCAAT-box	CAACGG	1994	6	+	MYBHv1 binding site
Achv4a11g016329.t1	4	HapA	ARE	AAACCA	1451	6	-	cis-acting regulatory element essential for the anaerobic induction
Achv4a11g016329.t1	4	HapA	ARE	AAACCA	1568	6	-	cis-acting regulatory element essential for the anaerobic induction
Achv4a11g016329.t1	4	HapA	ARE	AAACCA	1718	6	+	cis-acting regulatory element essential for the anaerobic induction
Achv4a11g016329.t1	4	HapA	CGTCA-motif	CGTCA	744	5	-	cis-acting regulatory element involved in the MeJA-responsiveness
Achv4a11g016329.t1	4	HapA	ATC-motif	TGCTATCCG	146	9	-	part of a conserved DNA module involved in light responsiveness
Achv4a11g016329.t1	4	HapA	TGACG-motif	TGACG	744	5	+	cis-acting regulatory element involved in the MeJA-responsiveness
Achv4a11g016329.t1	4	HapA	O2-site	GATGATGTGG	475	9	+	cis-acting regulatory element involved in zein metabolism regulation
Achv4a11g016329.t1	4	HapA	AE-box	AGAAACAA	255	8	+	part of a module for light response
Achv4a11g016329.t1	4	HapA	MRE	AACCTAA	732	7	-	MYB binding site involved in light responsiveness
Achv4a11g016321.t1	5	HapA	TATC-box	TATCCCA	89	7	-	cis-acting element involved in gibberellin-responsiveness
Achv4a11g016321.t1	5	HapA	GCN4_motif	TGAGTCA	1978	7	+	cis-regulatory element involved in endosperm expression
Achv4a11g016321.t1	5	HapA	I-box	cCATATCCAAT	508	11	-	part of a light responsive element
Achv4a11g016321.t1	5	HapA	I-box	GTATAAGGCC	1732	9	+	part of a light responsive element
Achv4a11g016321.t1	5	HapA	I-box	cCATATCCAAT	1742	10	-	part of a light responsive element
Achv4a11g016321.t1	5	HapA	TC-rich repeats	ATTCTCTAAC	354	9	+	cis-acting element involved in defense and stress responsiveness
Achv4a11g016321.t1	5	HapA	CCAAT-box	CAACGG	1420	6	-	MYBHv1 binding site
Achv4a11g016321.t1	5	HapA	CCAAT-box	CAACGG	1831	6	-	MYBHv1 binding site
Achv4a11g016321.t1	5	HapA	O2-site	GATGA(C/T)(A/G)TG(A/G)	1713	8	+	cis-acting regulatory element involved in zein metabolism regulation
Achv4a11g016321.t1	5	HapA	ARE	AAACCA	531	6	+	cis-acting regulatory element essential for the anaerobic induction
Achv4a11g016321.t1	5	HapA	ARE	AAACCA	651	6	-	cis-acting regulatory element essential for the anaerobic induction
Achv4a11g016321.t1	5	HapA	ARE	AAACCA	916	6	-	cis-acting regulatory element essential for the anaerobic induction
Achv4a11g016321.t1	5	HapA	ARE	AAACCA	1348	6	-	cis-acting regulatory element essential for the anaerobic induction
Achv4a11g016321.t1	5	HapA	CGTCA-motif	CGTCA	1720	5	-	cis-acting regulatory element involved in the MeJA-responsiveness
Achv4a11g016321.t1	5	HapA	TGACG-motif	TGACG	1720	5	+	cis-acting regulatory element involved in the MeJA-responsiveness
Achv4a11g016321.t1	5	HapA	Box 4	ATTAAT	114	6	+	part of a conserved DNA module involved in light responsiveness
Achv4a11g016321.t1	5	HapA	MBS	CAACTG	1439	6	+	MYB binding site involved in drought-inducibility
Achv4a11g016321.t1	5	HapA	GATA-motif	GATAGGG	537	7	+	part of a light responsive element
Achv4a11g016321.t1	5	HapA	GARE-motif	TCTGTTG	1337	7	-	gibberellin-responsive element
Achv4p27g042574.t1	6	HapP	O2-site	GATGACATGG	632	9	+	cis-acting regulatory element involved in zein metabolism regulation
Achv4p27g042574.t1	6	HapP	TC-rich repeats	GTTTTCTTAC	1938	9	+	cis-acting element involved in defense and stress responsiveness
Achv4p27g042574.t1	6	HapP	G-box	TAACACGTAG	558	9	-	cis-acting regulatory element involved in light responsiveness
Achv4p27g042574.t1	6	HapP	G-box	CACGTG	1350	6	-	cis-acting regulatory element involved in light responsiveness
Achv4p27g042574.t1	6	HapP	CCAAT-box	CAACGG	1671	6	-	MYBHv1 binding site
Achv4p27g042574.t1	6	HapP	GT1-motif	GGTTAAT	103	7	-	light responsive element
Achv4p27g042574.t1	6	HapP	GT1-motif	GGTTAA	104	6	-	light responsive element
Achv4p27g042574.t1	6	HapP	GT1-motif	GGTTAA	563	6	+	light responsive element
Achv4p27g042574.t1	6	HapP	GT1-motif	GGTTAA	762	6	+	light responsive element
Achv4p27g042574.t1	6	HapP	GT1-motif	GGTTAAT	1833	7	-	light responsive element
Achv4p27g042574.t1	6	HapP	GT1-motif	GGTTAA	1834	6	-	light responsive element
Achv4p27g042574.t1	6	HapP	TCT-motif	TCTTAC	1319	6	+	part of a light responsive element
Achv4p27g042574.t1	6	HapP	TCT-motif	TCTTAC	1942	6	+	part of a light responsive element
Achv4p27g042574.t1	6	HapP	TGACG-motif	TGACG	1386	5	+	cis-acting regulatory element involved in the MeJA-responsiveness
Achv4p27g042574.t1	6	HapP	ARE	AAACCA	930	6	-	cis-acting regulatory element essential for the anaerobic induction
Achv4p27g042574.t1	6	HapP	ARE	AAACCA	1019	6	+	cis-acting regulatory element essential for the anaerobic induction
Achv4p27g042574.t1	6	HapP	ARE	AAACCA	1157	6	-	cis-acting regulatory element essential for the anaerobic induction
Achv4p27g042574.t1	6	HapP	LTR	CCGAAA	35	6	-	cis-acting element involved in low-temperature responsiveness
Achv4p27g042574.t1	6	HapP	LTR	CCGAAA	1436	6	+	cis-acting element involved in low-temperature responsiveness
Achv4p27g042574.t1	6	HapP	ABRE	CACGTG	1350	6	-	cis-acting element involved in the abscisic acid responsiveness
Achv4p27g042574.t1	6	HapP	ABRE	ACGTG	1351	5	+	cis-acting element involved in the abscisic acid responsiveness
Achv4p27g042574.t1	6	HapP	CGTCA-motif	CGTCA	1386	5	-	cis-acting regulatory element involved in the MeJA-responsiveness
Achv4p27g042574.t1	6	HapP	G-Box	CACGTG	1350	6	-	cis-acting regulatory element involved in light responsiveness
Achv4p27g042574.t1	6	HapP	TGA-element	AACGAC	1055	6	+	auxin-responsive element
Achv4p27g042574.t1	6	HapP	Box 4	ATTAAT	1188	6	-	part of a conserved DNA module involved in light responsiveness
Achv4p27g042574.t1	6	HapP	CAT-box	GCCACT	493	6	+	cis-acting regulatory element related to meristem expression
Achv4p21g032638.t1	7	HapP	GARE-motif	TCTGTTG	1593	7	+	gibberellin-responsive element
Achv4p21g032638.t1	7	HapP	MBS	CAACTG	1454	6	+	MYB binding site involved in drought-inducibility
Achv4p21g032638.t1	7	HapP	Sp1	GGGCGG	1292	6	-	light responsive element
Achv4p21g032638.t1	7	HapP	CAT-box	GCCACT	1649	6	-	cis-acting regulatory element related to meristem expression
Achv4p21g032638.t1	7	HapP	Box 4	ATTAAT	430	6	+	part of a conserved DNA module involved in light responsiveness
Achv4p21g032638.t1	7	HapP	Box 4	ATTAAT	621	6	+	part of a conserved DNA module involved in light responsiveness
Achv4p21g032638.t1	7	HapP	Box 4	ATTAAT	1383	6	-	part of a conserved DNA module involved in light responsiveness
Achv4p21g032638.t1	7	HapP	HD-Zip 1	CAAT(A/T)ATTG	693	8.5	+	element involved in differentiation of the palisade mesophyll cells
Achv4p21g032638.t1	7	HapP	HD-Zip 1	CAAT(A/T)ATTG	1721	8.5	-	element involved in differentiation of the palisade mesophyll cells
Achv4p21g032638.t1	7	HapP	3-AF3 binding site	CACTATCTAAC	1343	10	+	part of a conserved DNA module array (CMA3)
Achv4p21g032638.t1	7	HapP	I-box	gGATAAGGTG	767	9	+	part of a light responsive element
Achv4p21g032638.t1	7	HapP	LTR	CCGAAA	142	6	+	cis-acting element involved in low-temperature responsiveness
Achv4p21g032638.t1	7	HapP	ARE	AAACCA	39	6	+	cis-acting regulatory element essential for the anaerobic induction
Achv4p21g032638.t1	7	HapP	ARE	AAACCA	58	6	+	cis-acting regulatory element essential for the anaerobic induction
Achv4p21g032638.t1	7	HapP	ARE	AAACCA	91	6	+	cis-acting regulatory element essential for the anaerobic induction
Achv4p21g032638.t1	7	HapP	ARE	AAACCA	103	6	+	cis-acting regulatory element essential for the anaerobic induction
Achv4p21g032638.t1	7	HapP	ARE	AAACCA	216	6	+	cis-acting regulatory element essential for the anaerobic induction
Achv4p21g032638.t1	7	HapP	ARE	AAACCA	665	6	-	cis-acting regulatory element essential for the anaerobic induction
Achv4p21g032638.t1	7	HapP	ARE	AAACCA	1043	6	+	cis-acting regulatory element essential for the anaerobic induction
Achv4p21g032638.t1	7	HapP	TCT-motif	TCTTAC	563	6	-	part of a light responsive element
Achv4p21g032638.t1	7	HapP	TCT-motif	TCTTAC	886	6	-	part of a light responsive element
Achv4p21g032638.t1	7	HapP	TCT-motif	TCTTAC	1618	6	-	part of a light responsive element
Achv4p21g032638.t1	7	HapP	GT1-motif	GGTTAA	536	6	-	light responsive element
Achv4p21g032638.t1	7	HapP	CCAAT-box	CAACGG	205	6	+	MYBHv1 binding site
Achv4p21g032638.t1	7	HapP	GATA-motif	GATAGGA	567	7	+	part of a light responsive element
Achv4p21g032638.t1	7	HapP	GATA-motif	GATAGGG	768	7	+	part of a light responsive element
Achv4p21g032638.t1	7	HapP	TC-rich repeats	GTTTTCTTAC	971	9	-	cis-acting element involved in defense and stress responsiveness
Achv4p21g032638.t1	7	HapP	O2-site	GATGATGTGG	42	9	-	cis-acting regulatory element involved in zein metabolism regulation
Achv4p21g032636.t1	8	HapP	CGTCA-motif	CGTCA	315	5	-	cis-acting regulatory element involved in the MeJA-responsiveness
Achv4p21g032636.t1	8	HapP	TCA-element	CCATCTTTTT	1570	9	-	cis-acting element involved in salicylic acid responsiveness
Achv4p21g032636.t1	8	HapP	TCA-element	CCATCTTTTT	1981	9	-	cis-acting element involved in salicylic acid responsiveness
Achv4p21g032636.t1	8	HapP	MSA-like	TCAAACGGT	1506	9	+	cis-acting element involved in cell cycle regulation
Achv4p21g032636.t1	8	HapP	ABRE	ACGTG	568	5	-	cis-acting element involved in the abscisic acid responsiveness
Achv4p21g032636.t1	8	HapP	ABRE	ACGTG	1639	5	+	cis-acting element involved in the abscisic acid responsiveness
Achv4p21g032636.t1	8	HapP	MRE	AACCTAA	439	7	+	MYB binding site involved in light responsiveness
Achv4p21g032636.t1	8	HapP	MRE	AACCTAA	1128	7	+	MYB binding site involved in light responsiveness
Achv4p21g032636.t1	8	HapP	ARE	AAACCA	1551	6	-	cis-acting regulatory element essential for the anaerobic induction
Achv4p21g032636.t1	8	HapP	ARE	AAACCA	1845	6	+	cis-acting regulatory element essential for the anaerobic induction
Achv4p21g032636.t1	8	HapP	TGACG-motif	TGACG	315	5	+	cis-acting regulatory element involved in the MeJA-responsiveness
Achv4p21g032636.t1	8	HapP	TCT-motif	TCTTAC	1840	6	-	part of a light responsive element
Achv4p21g032636.t1	8	HapP	GT1-motif	GGTTAA	1405	6	-	light responsive element
Achv4p21g032636.t1	8	HapP	GT1-motif	GGTTAA	1802	6	-	light responsive element
Achv4p21g032636.t1	8	HapP	G-box	TACGTG	568	6	-	cis-acting regulatory element involved in light responsiveness
Achv4p21g032636.t1	8	HapP	G-box	TACGTG	1638	6	+	cis-acting regulatory element involved in light responsiveness
Achv4p21g032636.t1	8	HapP	TC-rich repeats	GTTTTCTTAC	1840	9	-	cis-acting element involved in defense and stress responsiveness
Achv4p21g032636.t1	8	HapP	GATA-motif	GATAGGG	463	7	+	part of a light responsive element
Achv4p21g032636.t1	8	HapP	MBS	CAACTG	1817	6	+	MYB binding site involved in drought-inducibility
Achv4p21g032636.t1	8	HapP	CAT-box	GCCACT	2009	6	-	cis-acting regulatory element related to meristem expression
Achv4p21g032636.t1	8	HapP	Box 4	ATTAAT	876	6	+	part of a conserved DNA module involved in light responsiveness
Achv4p21g032636.t1	8	HapP	ATCT-motif	AATCTAATCC	1015	9	-	part of a conserved DNA module involved in light responsiveness
Achv4p21g032632.t1	9	HapP	I-box	gGATAAGGTG	1740	9	-	part of a light responsive element
Achv4p21g032632.t1	9	HapP	I-box	ccttatcct	1742	9	+	part of a light responsive element
Achv4p21g032632.t1	9	HapP	ARE	AAACCA	1040	6	-	cis-acting regulatory element essential for the anaerobic induction
Achv4p21g032632.t1	9	HapP	ARE	AAACCA	1409	6	+	cis-acting regulatory element essential for the anaerobic induction
Achv4p21g032632.t1	9	HapP	ARE	AAACCA	1622	6	-	cis-acting regulatory element essential for the anaerobic induction
Achv4p21g032632.t1	9	HapP	ARE	AAACCA	1627	6	-	cis-acting regulatory element essential for the anaerobic induction
Achv4p21g032632.t1	9	HapP	ARE	AAACCA	1959	6	+	cis-acting regulatory element essential for the anaerobic induction
Achv4p21g032632.t1	9	HapP	MRE	AACCTAA	1562	7	+	MYB binding site involved in light responsiveness
Achv4p21g032632.t1	9	HapP	TGACG-motif	TGACG	289	5	+	cis-acting regulatory element involved in the MeJA-responsiveness
Achv4p21g032632.t1	9	HapP	TCA-element	CCATCTTTTT	381	9	+	cis-acting element involved in salicylic acid responsiveness
Achv4p21g032632.t1	9	HapP	CGTCA-motif	CGTCA	289	5	-	cis-acting regulatory element involved in the MeJA-responsiveness
Achv4p21g032632.t1	9	HapP	G-box	TAACACGTAG	612	9	-	cis-acting regulatory element involved in light responsiveness
Achv4p21g032632.t1	9	HapP	GATA-motif	AAGGATAAGG	1742	9	-	part of a light responsive element
Achv4p21g032632.t1	9	HapP	TC-rich repeats	GTTTTCTTAC	1954	9	-	cis-acting element involved in defense and stress responsiveness
Achv4p21g032632.t1	9	HapP	GA-motif	ATAGATAA	302	8	-	part of a light responsive element
Achv4p21g032632.t1	9	HapP	TCT-motif	TCTTAC	1954	6	-	part of a light responsive element
Achv4p21g032632.t1	9	HapP	GT1-motif	GGTTAA	1516	6	-	light responsive element
Achv4p21g032632.t1	9	HapP	P-box	CCTTTTG	238	7	+	gibberellin-responsive element
Achv4p21g032632.t1	9	HapP	LAMP-element	CTTTATCA	1241	8	+	part of a light responsive element
Achv4p21g032632.t1	9	HapP	TGA-element	AACGAC	1843	6	+	auxin-responsive element
Achv4p21g032632.t1	9	HapP	MBS	CAACTG	1931	6	+	MYB binding site involved in drought-inducibility
Achv4p21g032632.t1	9	HapP	ATCT-motif	AATCTAATCC	1115	9	-	part of a conserved DNA module involved in light responsiveness
Achv4p11g016396.t1	10	HapP	GT1-motif	GGTTAA	143	6	+	light responsive element
Achv4p11g016396.t1	10	HapP	GT1-motif	GGTTAA	1350	6	-	light responsive element
Achv4p11g016396.t1	10	HapP	GT1-motif	GGTTAAT	1711	7	+	light responsive element
Achv4p11g016396.t1	10	HapP	TCT-motif	TCTTAC	1215	6	-	part of a light responsive element
Achv4p11g016396.t1	10	HapP	TC-rich repeats	ATTCTCTAAC	995	9	-	cis-acting element involved in defense and stress responsiveness
Achv4p11g016396.t1	10	HapP	chs-Unit 1 m1	ACCTAACCCGC	443	10	+	part of a light responsive element
Achv4p11g016396.t1	10	HapP	G-box	CACGTG	1593	6	-	cis-acting regulatory element involved in light responsiveness
Achv4p11g016396.t1	10	HapP	ABRE	ACGTG	385	5	+	cis-acting element involved in the abscisic acid responsiveness
Achv4p11g016396.t1	10	HapP	ABRE	CACGTG	1593	6	-	cis-acting element involved in the abscisic acid responsiveness
Achv4p11g016396.t1	10	HapP	ABRE	ACGTG	1594	5	+	cis-acting element involved in the abscisic acid responsiveness
Achv4p11g016396.t1	10	HapP	CGTCA-motif	CGTCA	1730	5	+	cis-acting regulatory element involved in the MeJA-responsiveness
Achv4p11g016396.t1	10	HapP	TGACG-motif	TGACG	1730	5	-	cis-acting regulatory element involved in the MeJA-responsiveness
Achv4p11g016396.t1	10	HapP	I-box	cCATATCCAAT	499	10	-	part of a light responsive element
Achv4p11g016396.t1	10	HapP	I-box	gGATAAGGTG	1983	9	+	part of a light responsive element
Achv4p11g016396.t1	10	HapP	ARE	AAACCA	1157	6	+	cis-acting regulatory element essential for the anaerobic induction
Achv4p11g016396.t1	10	HapP	chs-CMA1a	TTACTTAA	1918	8	+	part of a light responsive element
Achv4p11g016396.t1	10	HapP	Unnamed__1	GAATTTAATTAA	1918	11	-	60K protein binding site
Achv4p11g016396.t1	10	HapP	G-Box	CACGTT	384	6	-	cis-acting regulatory element involved in light responsiveness
Achv4p11g016396.t1	10	HapP	G-Box	CACGTG	1593	6	-	cis-acting regulatory element involved in light responsiveness
Achv4p11g016396.t1	10	HapP	ACE	CTAACGTATT	681	9	-	cis-acting element involved in light responsiveness
Achv4p11g016396.t1	10	HapP	Sp1	GGGCGG	760	6	+	light responsive element
Achv4p11g016396.t1	10	HapP	Box 4	ATTAAT	428	6	+	part of a conserved DNA module involved in light responsiveness
Achv4p11g016396.t1	10	HapP	Box 4	ATTAAT	1795	6	-	part of a conserved DNA module involved in light responsiveness
Achv4p11g016396.t1	10	HapP	chs-CMA2a	TCACTTGA	836	8	-	part of a light responsive element
Achv4p11g016396.t1	10	HapP	HD-Zip 3	GTAAT(G/C)ATTAC	1454	9.5	-	protein binding site
Achv4p11g016396.t1	10	HapP	CAT-box	GCCACT	331	6	+	cis-acting regulatory element related to meristem expression
Achv4p11g016395.t1	11	HapP	ATCT-motif	AATCTAATCC	100	9	+	part of a conserved DNA module involved in light responsiveness
Achv4p11g016395.t1	11	HapP	TCCC-motif	TCTCCCT	392	7	+	part of a light responsive element
Achv4p11g016395.t1	11	HapP	TCCC-motif	TCTCCCT	511	7	+	part of a light responsive element
Achv4p11g016395.t1	11	HapP	Sp1	GGGCGG	2011	6	+	light responsive element
Achv4p11g016395.t1	11	HapP	LAMP-element	CTTTATCA	1442	8	-	part of a light responsive element
Achv4p11g016395.t1	11	HapP	P-box	CCTTTTG	925	7	-	gibberellin-responsive element
Achv4p11g016395.t1	11	HapP	P-box	CCTTTTG	1468	7	+	gibberellin-responsive element
Achv4p11g016395.t1	11	HapP	Box 4	ATTAAT	1457	6	-	part of a conserved DNA module involved in light responsiveness
Achv4p11g016395.t1	11	HapP	TCT-motif	TCTTAC	1677	6	+	part of a light responsive element
Achv4p11g016395.t1	11	HapP	GT1-motif	GGTTAAT	1247	7	-	light responsive element
Achv4p11g016395.t1	11	HapP	GT1-motif	GGTTAA	1248	6	-	light responsive element
Achv4p11g016395.t1	11	HapP	CCAAT-box	CAACGG	1024	6	+	MYBHv1 binding site
Achv4p11g016395.t1	11	HapP	CCAAT-box	CAACGG	1412	6	+	MYBHv1 binding site
Achv4p11g016395.t1	11	HapP	G-box	CACGTC	1301	6	-	cis-acting regulatory element involved in light responsiveness
Achv4p11g016395.t1	11	HapP	GATA-motif	AAGGATAAGG	1332	9	+	part of a light responsive element
Achv4p11g016395.t1	11	HapP	TC-rich repeats	GTTTTCTTAC	1673	9	+	cis-acting element involved in defense and stress responsiveness
Achv4p11g016395.t1	11	HapP	CGTCA-motif	CGTCA	944	5	+	cis-acting regulatory element involved in the MeJA-responsiveness
Achv4p11g016395.t1	11	HapP	CGTCA-motif	CGTCA	965	5	-	cis-acting regulatory element involved in the MeJA-responsiveness
Achv4p11g016395.t1	11	HapP	CGTCA-motif	CGTCA	1300	5	-	cis-acting regulatory element involved in the MeJA-responsiveness
Achv4p11g016395.t1	11	HapP	ABRE	ACGTG	1302	5	+	cis-acting element involved in the abscisic acid responsiveness
Achv4p11g016395.t1	11	HapP	MRE	AACCTAA	856	7	+	MYB binding site involved in light responsiveness
Achv4p11g016395.t1	11	HapP	MRE	AACCTAA	1686	7	-	MYB binding site involved in light responsiveness
Achv4p11g016395.t1	11	HapP	I-box	gGATAAGGTG	1160	9	+	part of a light responsive element
Achv4p11g016395.t1	11	HapP	ARE	AAACCA	610	6	+	cis-acting regulatory element essential for the anaerobic induction
Achv4p11g016395.t1	11	HapP	ARE	AAACCA	1619	6	-	cis-acting regulatory element essential for the anaerobic induction
Achv4p11g016395.t1	11	HapP	TGACG-motif	TGACG	944	5	-	cis-acting regulatory element involved in the MeJA-responsiveness
Achv4p11g016395.t1	11	HapP	TGACG-motif	TGACG	965	5	+	cis-acting regulatory element involved in the MeJA-responsiveness
Achv4p11g016395.t1	11	HapP	TGACG-motif	TGACG	1300	5	+	cis-acting regulatory element involved in the MeJA-responsiveness
Achv4p10g015648.t1	12	HapP	CAT-box	GCCACT	634	6	-	cis-acting regulatory element related to meristem expression
Achv4p10g015648.t1	12	HapP	CAT-box	GCCACT	1003	6	-	cis-acting regulatory element related to meristem expression
Achv4p10g015648.t1	12	HapP	GARE-motif	TCTGTTG	456	7	+	gibberellin-responsive element
Achv4p10g015648.t1	12	HapP	GARE-motif	TCTGTTG	1493	7	-	gibberellin-responsive element
Achv4p10g015648.t1	12	HapP	MBS	CAACTG	358	6	-	MYB binding site involved in drought-inducibility
Achv4p10g015648.t1	12	HapP	ACE	CTAACGTATT	1631	9	+	cis-acting element involved in light responsiveness
Achv4p10g015648.t1	12	HapP	G-Box	CACGTT	82	6	-	cis-acting regulatory element involved in light responsiveness
Achv4p10g015648.t1	12	HapP	G-Box	CACGTT	546	6	-	cis-acting regulatory element involved in light responsiveness
Achv4p10g015648.t1	12	HapP	G-Box	CACGTT	1942	6	-	cis-acting regulatory element involved in light responsiveness
Achv4p10g015648.t1	12	HapP	TCCC-motif	TCTCCCT	1104	7	+	part of a light responsive element
Achv4p10g015648.t1	12	HapP	AE-box	AGAAACTT	745	8	-	part of a module for light response
Achv4p10g015648.t1	12	HapP	GTGGC-motif	GATTCTGTGGC	408	10	-	part of a light responsive element
Achv4p10g015648.t1	12	HapP	I-box	gGATAAGGTG	87	9	+	part of a light responsive element
Achv4p10g015648.t1	12	HapP	ARE	AAACCA	1403	6	+	cis-acting regulatory element essential for the anaerobic induction
Achv4p10g015648.t1	12	HapP	ARE	AAACCA	1787	6	-	cis-acting regulatory element essential for the anaerobic induction
Achv4p10g015648.t1	12	HapP	TGACG-motif	TGACG	1456	5	+	cis-acting regulatory element involved in the MeJA-responsiveness
Achv4p10g015648.t1	12	HapP	ABRE	ACGTG	83	5	+	cis-acting element involved in the abscisic acid responsiveness
Achv4p10g015648.t1	12	HapP	ABRE	ACGTG	547	5	+	cis-acting element involved in the abscisic acid responsiveness
Achv4p10g015648.t1	12	HapP	ABRE	ACGTG	559	5	+	cis-acting element involved in the abscisic acid responsiveness
Achv4p10g015648.t1	12	HapP	ABRE	ACGTG	1763	5	+	cis-acting element involved in the abscisic acid responsiveness
Achv4p10g015648.t1	12	HapP	ABRE	GCAACGTGTC	1940	9	+	cis-acting element involved in the abscisic acid responsiveness
Achv4p10g015648.t1	12	HapP	ABRE	ACGTG	1943	5	+	cis-acting element involved in the abscisic acid responsiveness
Achv4p10g015648.t1	12	HapP	TCA-element	CCATCTTTTT	795	9	+	cis-acting element involved in salicylic acid responsiveness
Achv4p10g015648.t1	12	HapP	CGTCA-motif	CGTCA	1456	5	-	cis-acting regulatory element involved in the MeJA-responsiveness
Achv4p10g015648.t1	12	HapP	G-box	CACGTC	558	6	-	cis-acting regulatory element involved in light responsiveness
Achv4p10g015648.t1	12	HapP	G-box	CACGTC	1762	6	-	cis-acting regulatory element involved in light responsiveness
Achv4p10g015648.t1	12	HapP	CCAAT-box	CAACGG	188	6	+	MYBHv1 binding site
Achv4p10g015648.t1	12	HapP	GA-motif	ATAGATAA	969	8	-	part of a light responsive element
Achv4p10g015648.t1	12	HapP	TCT-motif	TCTTAC	350	6	-	part of a light responsive element
Achv4p10g015648.t1	12	HapP	GT1-motif	GGTTAAT	1917	7	-	light responsive element
Achv4p10g015648.t1	12	HapP	GT1-motif	GGTTAA	1918	6	-	light responsive element
Achv4p10g015642.t1	13	HapP	TC-rich repeats	ATTCTCTAAC	125	9	+	cis-acting element involved in defense and stress responsiveness
Achv4p10g015642.t1	13	HapP	TC-rich repeats	GTTTTCTTAC	262	9	+	cis-acting element involved in defense and stress responsiveness
Achv4p10g015642.t1	13	HapP	GT1-motif	GGTTAA	429	6	-	light responsive element
Achv4p10g015642.t1	13	HapP	TCT-motif	TCTTAC	266	6	+	part of a light responsive element
Achv4p10g015642.t1	13	HapP	Gap-box	CAAATGAA(A/G)A	529	9.5	-	part of a light responsive element
Achv4p10g015642.t1	13	HapP	Gap-box	CAAATGAA(A/G)A	1245	9.5	-	part of a light responsive element
Achv4p10g015642.t1	13	HapP	I-box	gGATAAGGTG	212	9	+	part of a light responsive element
Achv4p10g015642.t1	13	HapP	ARE	AAACCA	1950	6	+	cis-acting regulatory element essential for the anaerobic induction
Achv4p10g015642.t1	13	HapP	LTR	CCGAAA	1756	6	-	cis-acting element involved in low-temperature responsiveness
Achv4p10g015642.t1	13	HapP	MRE	AACCTAA	431	7	+	MYB binding site involved in light responsiveness
Achv4p10g015642.t1	13	HapP	TCCC-motif	TCTCCCT	509	7	-	part of a light responsive element
Achv4p10g015642.t1	13	HapP	TCCC-motif	TCTCCCT	1225	7	-	part of a light responsive element
Achv4p10g015642.t1	13	HapP	Unnamed__1	GAATTTAATTAA	964	11	-	60K protein binding site
Achv4p10g015642.t1	13	HapP	Box 4	ATTAAT	1504	6	-	part of a conserved DNA module involved in light responsiveness
Achv4p10g015642.t1	13	HapP	CAT-box	GCCACT	1850	6	-	cis-acting regulatory element related to meristem expression
Achv4p10g015642.t1	13	HapP	MBS	CAACTG	754	6	+	MYB binding site involved in drought-inducibility
Achv4p10g015642.t1	13	HapP	MBS	CAACTG	823	6	+	MYB binding site involved in drought-inducibility
Achv4p10g015640.t1	14	HapP	CGTCA-motif	CGTCA	975	5	-	cis-acting regulatory element involved in the MeJA-responsiveness
Achv4p10g015640.t1	14	HapP	CGTCA-motif	CGTCA	1333	5	+	cis-acting regulatory element involved in the MeJA-responsiveness
Achv4p10g015640.t1	14	HapP	CGTCA-motif	CGTCA	1944	5	+	cis-acting regulatory element involved in the MeJA-responsiveness
Achv4p10g015640.t1	14	HapP	AT1-motif	AATTATTTTTTATT	1761	13	-	part of a light responsive module
Achv4p10g015640.t1	14	HapP	Gap-box	CAAATGAA(A/G)A	640	9.5	-	part of a light responsive element
Achv4p10g015640.t1	14	HapP	TGACG-motif	TGACG	975	5	+	cis-acting regulatory element involved in the MeJA-responsiveness
Achv4p10g015640.t1	14	HapP	TGACG-motif	TGACG	1333	5	-	cis-acting regulatory element involved in the MeJA-responsiveness
Achv4p10g015640.t1	14	HapP	TGACG-motif	TGACG	1944	5	-	cis-acting regulatory element involved in the MeJA-responsiveness
Achv4p10g015640.t1	14	HapP	LTR	CCGAAA	352	6	-	cis-acting element involved in low-temperature responsiveness
Achv4p10g015640.t1	14	HapP	ARE	AAACCA	252	6	-	cis-acting regulatory element essential for the anaerobic induction
Achv4p10g015640.t1	14	HapP	I-box	gGATAAGGTG	403	9	+	part of a light responsive element
Achv4p10g015640.t1	14	HapP	GA-motif	ATAGATAA	1889	8	-	part of a light responsive element
Achv4p10g015640.t1	14	HapP	CCAAT-box	CAACGG	1022	6	+	MYBHv1 binding site
Achv4p10g015640.t1	14	HapP	Box 4	ATTAAT	479	6	+	part of a conserved DNA module involved in light responsiveness
Achv4p10g015640.t1	14	HapP	Box 4	ATTAAT	881	6	+	part of a conserved DNA module involved in light responsiveness
Achv4p10g015640.t1	14	HapP	Box 4	ATTAAT	1905	6	-	part of a conserved DNA module involved in light responsiveness
Achv4p10g015640.t1	14	HapP	TGA-box	TGACGTAA	1941	8	-	part of an auxin-responsive element
Achv4p10g015640.t1	14	HapP	AE-box	AGAAACAA	1123	8	-	part of a module for light response
Achv4p10g015640.t1	14	HapP	G-Box	CACGTG	1966	6	-	cis-acting regulatory element involved in light responsiveness
Achv4p10g015640.t1	14	HapP	ATCT-motif	AATCTAATCC	1691	9	-	part of a conserved DNA module involved in light responsiveness
Achv4p10g015640.t1	14	HapP	MBSI	TTTTTACGGTTA	1685	11	+	MYB binding site involved in flavonoid biosynthetic genes regulation
Achv4p10g015640.t1	14	HapP	3-AF3 binding site	CACTATCTAAC	784	10	-	part of a conserved DNA module array (CMA3)
Achv4p10g015640.t1	14	HapP	ABRE	ACGTG	386	5	-	cis-acting element involved in the abscisic acid responsiveness
Achv4p10g015640.t1	14	HapP	ABRE	CACGTG	1966	6	-	cis-acting element involved in the abscisic acid responsiveness
Achv4p10g015640.t1	14	HapP	ABRE	ACGTG	1967	5	+	cis-acting element involved in the abscisic acid responsiveness
Achv4p10g015640.t1	14	HapP	GT1-motif	GGTTAA	1026	6	+	light responsive element
Achv4p10g015640.t1	14	HapP	TCT-motif	TCTTAC	1939	6	+	part of a light responsive element
Achv4p10g015640.t1	14	HapP	TC-rich repeats	GTTTTCTTAC	1935	9	+	cis-acting element involved in defense and stress responsiveness
Achv4p10g015640.t1	14	HapP	G-box	TACGTG	386	6	-	cis-acting regulatory element involved in light responsiveness
Achv4p10g015640.t1	14	HapP	G-box	CACGTG	1966	6	-	cis-acting regulatory element involved in light responsiveness
Achv4p10g015640.t1	14	HapP	MBS	CAACTG	344	6	-	MYB binding site involved in drought-inducibility
Achv4p10g015640.t1	14	HapP	MBS	CAACTG	1254	6	+	MYB binding site involved in drought-inducibility
Achv4p10g015640.t1	14	HapP	P-box	CCTTTTG	1110	7	-	gibberellin-responsive element
Achv4p10g015640.t1	14	HapP	TCCC-motif	TCTCCCT	620	7	-	part of a light responsive element
Achv4p10g015640.t1	14	HapP	TCCC-motif	TCTCCCT	1817	7	+	part of a light responsive element
Achv4p10g015639.t1	15	HapP	chs-CMA2a	TCACTTGA	1477	8	+	part of a light responsive element
Achv4p10g015639.t1	15	HapP	chs-CMA2a	TCACTTGA	1646	8	+	part of a light responsive element
Achv4p10g015639.t1	15	HapP	MBS	CAACTG	659	6	-	MYB binding site involved in drought-inducibility
Achv4p10g015639.t1	15	HapP	Sp1	GGGCGG	276	6	+	light responsive element
Achv4p10g015639.t1	15	HapP	Sp1	GGGCGG	300	6	-	light responsive element
Achv4p10g015639.t1	15	HapP	Sp1	GGGCGG	373	6	-	light responsive element
Achv4p10g015639.t1	15	HapP	Sp1	GGGCGG	553	6	-	light responsive element
Achv4p10g015639.t1	15	HapP	TCCC-motif	TCTCCCT	951	7	-	part of a light responsive element
Achv4p10g015639.t1	15	HapP	AE-box	AGAAACAA	1723	8	+	part of a module for light response
Achv4p10g015639.t1	15	HapP	TGACG-motif	TGACG	1407	5	-	cis-acting regulatory element involved in the MeJA-responsiveness
Achv4p10g015639.t1	15	HapP	MRE	AACCTAA	1120	7	-	MYB binding site involved in light responsiveness
Achv4p10g015639.t1	15	HapP	MRE	AACCTAA	1506	7	+	MYB binding site involved in light responsiveness
Achv4p10g015639.t1	15	HapP	I-box	gGATAAGGTG	718	9	+	part of a light responsive element
Achv4p10g015639.t1	15	HapP	ARE	AAACCA	157	6	-	cis-acting regulatory element essential for the anaerobic induction
Achv4p10g015639.t1	15	HapP	ARE	AAACCA	228	6	-	cis-acting regulatory element essential for the anaerobic induction
Achv4p10g015639.t1	15	HapP	ARE	AAACCA	1950	6	+	cis-acting regulatory element essential for the anaerobic induction
Achv4p10g015639.t1	15	HapP	LTR	CCGAAA	667	6	-	cis-acting element involved in low-temperature responsiveness
Achv4p10g015639.t1	15	HapP	CGTCA-motif	CGTCA	1407	5	+	cis-acting regulatory element involved in the MeJA-responsiveness
Achv4p10g015639.t1	15	HapP	ABRE	AACCCGG	558	7	-	cis-acting element involved in the abscisic acid responsiveness
Achv4p10g015639.t1	15	HapP	CCAAT-box	CAACGG	260	6	+	MYBHv1 binding site
Achv4p10g015639.t1	15	HapP	GC-motif	CCCCCG	571	6	+	enhancer-like element involved in anoxic specific inducibility
Achv4p10g015639.t1	15	HapP	TCT-motif	TCTTAC	466	6	-	part of a light responsive element
Achv4p10g015569.t1	16	HapP	TATC-box	TATCCCA	548	7	-	cis-acting element involved in gibberellin-responsiveness
Achv4p10g015569.t1	16	HapP	TGA-element	AACGAC	1867	6	-	auxin-responsive element
Achv4p10g015569.t1	16	HapP	Box 4	ATTAAT	307	6	+	part of a conserved DNA module involved in light responsiveness
Achv4p10g015569.t1	16	HapP	CAT-box	GCCACT	2009	6	-	cis-acting regulatory element related to meristem expression
Achv4p10g015569.t1	16	HapP	GT1-motif	GGTTAA	1831	6	+	light responsive element
Achv4p10g015569.t1	16	HapP	ABRE	TACGGTC	425	7	+	cis-acting element involved in the abscisic acid responsiveness
Achv4p10g015569.t1	16	HapP	ABRE	GCAACGTGTC	1988	9	-	cis-acting element involved in the abscisic acid responsiveness
Achv4p10g015569.t1	16	HapP	MSA-like	(T/C)C(T/C)AACGG(T/C)(T/C)A	1512	8.5	-	cis-acting element involved in cell cycle regulation
Achv4p10g015569.t1	16	HapP	CGTCA-motif	CGTCA	1098	5	+	cis-acting regulatory element involved in the MeJA-responsiveness
Achv4p10g015569.t1	16	HapP	CGTCA-motif	CGTCA	1172	5	-	cis-acting regulatory element involved in the MeJA-responsiveness
Achv4p10g015569.t1	16	HapP	CGTCA-motif	CGTCA	1214	5	-	cis-acting regulatory element involved in the MeJA-responsiveness
Achv4p10g015569.t1	16	HapP	CGTCA-motif	CGTCA	1288	5	-	cis-acting regulatory element involved in the MeJA-responsiveness
Achv4p10g015569.t1	16	HapP	CGTCA-motif	CGTCA	1325	5	-	cis-acting regulatory element involved in the MeJA-responsiveness
Achv4p10g015569.t1	16	HapP	CGTCA-motif	CGTCA	1336	5	+	cis-acting regulatory element involved in the MeJA-responsiveness
Achv4p10g015569.t1	16	HapP	CGTCA-motif	CGTCA	1405	5	+	cis-acting regulatory element involved in the MeJA-responsiveness
Achv4p10g015569.t1	16	HapP	CGTCA-motif	CGTCA	1944	5	+	cis-acting regulatory element involved in the MeJA-responsiveness
Achv4p10g015569.t1	16	HapP	TGACG-motif	TGACG	1098	5	-	cis-acting regulatory element involved in the MeJA-responsiveness
Achv4p10g015569.t1	16	HapP	TGACG-motif	TGACG	1172	5	+	cis-acting regulatory element involved in the MeJA-responsiveness
Achv4p10g015569.t1	16	HapP	TGACG-motif	TGACG	1214	5	+	cis-acting regulatory element involved in the MeJA-responsiveness
Achv4p10g015569.t1	16	HapP	TGACG-motif	TGACG	1288	5	+	cis-acting regulatory element involved in the MeJA-responsiveness
Achv4p10g015569.t1	16	HapP	TGACG-motif	TGACG	1325	5	+	cis-acting regulatory element involved in the MeJA-responsiveness
Achv4p10g015569.t1	16	HapP	TGACG-motif	TGACG	1336	5	-	cis-acting regulatory element involved in the MeJA-responsiveness
Achv4p10g015569.t1	16	HapP	TGACG-motif	TGACG	1405	5	-	cis-acting regulatory element involved in the MeJA-responsiveness
Achv4p10g015569.t1	16	HapP	TGACG-motif	TGACG	1944	5	-	cis-acting regulatory element involved in the MeJA-responsiveness
Achv4p10g015569.t1	16	HapP	ARE	AAACCA	1873	6	-	cis-acting regulatory element essential for the anaerobic induction
Achv4p10g015492.t1	17	HapP	GATA-motif	GATAGGA	318	7	+	part of a light responsive element
Achv4p10g015492.t1	17	HapP	GATA-motif	AAGGATAAGG	1405	9	+	part of a light responsive element
Achv4p10g015492.t1	17	HapP	GATA-motif	AAGGATAAGG	1907	9	-	part of a light responsive element
Achv4p10g015492.t1	17	HapP	G-box	TACGTG	1020	6	-	cis-acting regulatory element involved in light responsiveness
Achv4p10g015492.t1	17	HapP	GT1-motif	GGTTAA	1117	6	-	light responsive element
Achv4p10g015492.t1	17	HapP	GT1-motif	GGTTAA	1303	6	+	light responsive element
Achv4p10g015492.t1	17	HapP	TGACG-motif	TGACG	78	5	+	cis-acting regulatory element involved in the MeJA-responsiveness
Achv4p10g015492.t1	17	HapP	Gap-box	CAAATGAA(A/G)A	1228	9.5	-	part of a light responsive element
Achv4p10g015492.t1	17	HapP	LTR	CCGAAA	1735	6	-	cis-acting element involved in low-temperature responsiveness
Achv4p10g015492.t1	17	HapP	ARE	AAACCA	745	6	-	cis-acting regulatory element essential for the anaerobic induction
Achv4p10g015492.t1	17	HapP	ARE	AAACCA	1950	6	+	cis-acting regulatory element essential for the anaerobic induction
Achv4p10g015492.t1	17	HapP	I-box	GATAAGGGT	1905	9	-	part of a light responsive element
Achv4p10g015492.t1	17	HapP	AT-rich element	ATAGAAATCAA	1417	10	+	binding site of AT-rich DNA binding protein (ATBP-1)
Achv4p10g015492.t1	17	HapP	CGTCA-motif	CGTCA	78	5	-	cis-acting regulatory element involved in the MeJA-responsiveness
Achv4p10g015492.t1	17	HapP	TCA-element	CCATCTTTTT	380	9	-	cis-acting element involved in salicylic acid responsiveness
Achv4p10g015492.t1	17	HapP	ABRE	CGTACGTGCA	1018	9	-	cis-acting element involved in the abscisic acid responsiveness
Achv4p10g015492.t1	17	HapP	ABRE	ACGTG	1020	5	-	cis-acting element involved in the abscisic acid responsiveness
Achv4p10g015492.t1	17	HapP	TCCC-motif	TCTCCCT	1208	7	-	part of a light responsive element
Achv4p10g015492.t1	17	HapP	CAT-box	GCCACT	1855	6	-	cis-acting regulatory element related to meristem expression
Achv4p10g015492.t1	17	HapP	MBS	CAACTG	300	6	-	MYB binding site involved in drought-inducibility
Achv4p10g015492.t1	17	HapP	MBS	CAACTG	709	6	-	MYB binding site involved in drought-inducibility
Achv4p10g015492.t1	17	HapP	Sp1	GGGCGG	857	6	+	light responsive element
Achv4p08g012644.t1	18	HapP	GT1-motif	GGTTAAT	422	7	-	light responsive element
Achv4p08g012644.t1	18	HapP	GT1-motif	GGTTAA	423	6	-	light responsive element
Achv4p08g012644.t1	18	HapP	TCT-motif	TCTTAC	1180	6	+	part of a light responsive element
Achv4p08g012644.t1	18	HapP	TCT-motif	TCTTAC	1218	6	-	part of a light responsive element
Achv4p08g012644.t1	18	HapP	GA-motif	ATAGATAA	220	8	-	part of a light responsive element
Achv4p08g012644.t1	18	HapP	TC-rich repeats	GTTTTCTTAC	1176	9	+	cis-acting element involved in defense and stress responsiveness
Achv4p08g012644.t1	18	HapP	GC-motif	CCCCCG	1629	6	+	enhancer-like element involved in anoxic specific inducibility
Achv4p08g012644.t1	18	HapP	ABRE	ACGTG	857	5	+	cis-acting element involved in the abscisic acid responsiveness
Achv4p08g012644.t1	18	HapP	CGTCA-motif	CGTCA	1015	5	+	cis-acting regulatory element involved in the MeJA-responsiveness
Achv4p08g012644.t1	18	HapP	CGTCA-motif	CGTCA	1540	5	-	cis-acting regulatory element involved in the MeJA-responsiveness
Achv4p08g012644.t1	18	HapP	TCA-element	TCAGAAGAGG	120	9	+	cis-acting element involved in salicylic acid responsiveness
Achv4p08g012644.t1	18	HapP	TGACG-motif	TGACG	1015	5	-	cis-acting regulatory element involved in the MeJA-responsiveness
Achv4p08g012644.t1	18	HapP	TGACG-motif	TGACG	1540	5	+	cis-acting regulatory element involved in the MeJA-responsiveness
Achv4p08g012644.t1	18	HapP	ARE	AAACCA	140	6	-	cis-acting regulatory element essential for the anaerobic induction
Achv4p08g012644.t1	18	HapP	ARE	AAACCA	1597	6	-	cis-acting regulatory element essential for the anaerobic induction
Achv4p08g012644.t1	18	HapP	LTR	CCGAAA	1569	6	-	cis-acting element involved in low-temperature responsiveness
Achv4p08g012644.t1	18	HapP	I-box	AGATAAGG	59	8	+	part of a light responsive element
Achv4p08g012644.t1	18	HapP	MRE	AACCTAA	475	7	-	MYB binding site involved in light responsiveness
Achv4p08g012644.t1	18	HapP	G-Box	CACGTT	856	6	-	cis-acting regulatory element involved in light responsiveness
Achv4p08g012644.t1	18	HapP	LAMP-element	CTTTATCA	313	8	-	part of a light responsive element
Achv4p04g005861.t1	19	HapP	GATA-motif	GATAGGG	73	7	+	part of a light responsive element
Achv4p04g005861.t1	19	HapP	GATA-motif	AAGGATAAGG	645	9	-	part of a light responsive element
Achv4p04g005861.t1	19	HapP	TCT-motif	TCTTAC	1362	6	-	part of a light responsive element
Achv4p04g005861.t1	19	HapP	TCT-motif	TCTTAC	1846	6	-	part of a light responsive element
Achv4p04g005861.t1	19	HapP	GT1-motif	GGTTAA	1081	6	-	light responsive element
Achv4p04g005861.t1	19	HapP	I-box	gGATAAGGTG	135	9	+	part of a light responsive element
Achv4p04g005861.t1	19	HapP	LTR	CCGAAA	1901	6	-	cis-acting element involved in low-temperature responsiveness
Achv4p04g005861.t1	19	HapP	ARE	AAACCA	683	6	+	cis-acting regulatory element essential for the anaerobic induction
Achv4p04g005861.t1	19	HapP	TGACG-motif	TGACG	131	5	+	cis-acting regulatory element involved in the MeJA-responsiveness
Achv4p04g005861.t1	19	HapP	TGACG-motif	TGACG	604	5	+	cis-acting regulatory element involved in the MeJA-responsiveness
Achv4p04g005861.t1	19	HapP	ABRE	ACGTG	1208	5	-	cis-acting element involved in the abscisic acid responsiveness
Achv4p04g005861.t1	19	HapP	TCA-element	CCATCTTTTT	122	9	+	cis-acting element involved in salicylic acid responsiveness
Achv4p04g005861.t1	19	HapP	CGTCA-motif	CGTCA	131	5	-	cis-acting regulatory element involved in the MeJA-responsiveness
Achv4p04g005861.t1	19	HapP	CGTCA-motif	CGTCA	604	5	-	cis-acting regulatory element involved in the MeJA-responsiveness
Achv4p04g005861.t1	19	HapP	G-Box	CACGTT	1208	6	+	cis-acting regulatory element involved in light responsiveness
Achv4p04g005861.t1	19	HapP	AE-box	AGAAACTT	21	8	+	part of a module for light response
Achv4p04g005861.t1	19	HapP	AE-box	AGAAACAA	1849	8	+	part of a module for light response
Achv4p04g005861.t1	19	HapP	Box 4	ATTAAT	245	6	+	part of a conserved DNA module involved in light responsiveness
Achv4p04g005861.t1	19	HapP	GARE-motif	TCTGTTG	1956	7	+	gibberellin-responsive element
Achv4p04g005860.t1	20	HapP	ACE	GACACGTATG	1153	9	+	cis-acting element involved in light responsiveness
Achv4p04g005860.t1	20	HapP	WUN-motif	AAATTTCCT	203	9	+	wound-responsive element
Achv4p04g005860.t1	20	HapP	GCN4_motif	TGAGTCA	46	7	+	cis-regulatory element involved in endosperm expression
Achv4p04g005860.t1	20	HapP	GCN4_motif	TGAGTCA	534	7	-	cis-regulatory element involved in endosperm expression
Achv4p04g005860.t1	20	HapP	Unnamed__1	GAATTTAATTAA	125	11	+	60K protein binding site
Achv4p04g005860.t1	20	HapP	Box 4	ATTAAT	1090	6	-	part of a conserved DNA module involved in light responsiveness
Achv4p04g005860.t1	20	HapP	Box 4	ATTAAT	1614	6	-	part of a conserved DNA module involved in light responsiveness
Achv4p04g005860.t1	20	HapP	Box 4	ATTAAT	1915	6	-	part of a conserved DNA module involved in light responsiveness
Achv4p04g005860.t1	20	HapP	MBS	CAACTG	1503	6	-	MYB binding site involved in drought-inducibility
Achv4p04g005860.t1	20	HapP	O2-site	GATGATGTGG	1488	9	-	cis-acting regulatory element involved in zein metabolism regulation
Achv4p04g005860.t1	20	HapP	GATA-motif	AAGGATAAGG	1996	9	-	part of a light responsive element
Achv4p04g005860.t1	20	HapP	GA-motif	ATAGATAA	1527	8	-	part of a light responsive element
Achv4p04g005860.t1	20	HapP	TCT-motif	TCTTAC	839	6	-	part of a light responsive element
Achv4p04g005860.t1	20	HapP	TCT-motif	TCTTAC	1647	6	-	part of a light responsive element
Achv4p04g005860.t1	20	HapP	ARE	AAACCA	183	6	+	cis-acting regulatory element essential for the anaerobic induction
Achv4p04g005860.t1	20	HapP	ARE	AAACCA	578	6	-	cis-acting regulatory element essential for the anaerobic induction
Achv4p04g005860.t1	20	HapP	ARE	AAACCA	1009	6	-	cis-acting regulatory element essential for the anaerobic induction
Achv4p04g005860.t1	20	HapP	TGACG-motif	TGACG	641	5	+	cis-acting regulatory element involved in the MeJA-responsiveness
Achv4p04g005860.t1	20	HapP	CGTCA-motif	CGTCA	641	5	-	cis-acting regulatory element involved in the MeJA-responsiveness
Achv4a20g030604.t1	21	HapA	TGACG-motif	TGACG	230	5	+	cis-acting regulatory element involved in the MeJA-responsiveness
Achv4a20g030604.t1	21	HapA	CGTCA-motif	CGTCA	230	5	-	cis-acting regulatory element involved in the MeJA-responsiveness
Achv4a20g030604.t1	21	HapA	ARE	AAACCA	247	6	+	cis-acting regulatory element essential for the anaerobic induction
Achv4a20g030604.t1	21	HapA	ARE	AAACCA	804	6	+	cis-acting regulatory element essential for the anaerobic induction
Achv4a20g030604.t1	21	HapA	MRE	AACCTAA	1103	7	+	MYB binding site involved in light responsiveness
Achv4a20g030604.t1	21	HapA	O2-site	GATGATGTGG	1828	10	-	cis-acting regulatory element involved in zein metabolism regulation
Achv4a20g030604.t1	21	HapA	G-box	CACGTC	658	6	-	cis-acting regulatory element involved in light responsiveness
Achv4a20g030604.t1	21	HapA	AuxRR-core	GGTCCAT	327	7	+	cis-acting regulatory element involved in auxin responsiveness
Achv4a20g030604.t1	21	HapA	TCA-element	CCATCTTTTT	1818	9	-	cis-acting element involved in salicylic acid responsiveness
Achv4a20g030604.t1	21	HapA	LTR	CCGAAA	1110	6	-	cis-acting element involved in low-temperature responsiveness
Achv4a20g030604.t1	21	HapA	LTR	CCGAAA	1617	6	+	cis-acting element involved in low-temperature responsiveness
Achv4a20g030604.t1	21	HapA	MBSI	aaaAaaC(G/C)GTTA	1597	10.5	+	MYB binding site involved in flavonoid biosynthetic genes regulation
Achv4a20g030604.t1	21	HapA	Box 4	ATTAAT	639	6	+	part of a conserved DNA module involved in light responsiveness
Achv4a20g030604.t1	21	HapA	ABRE	ACGTG	659	5	+	cis-acting element involved in the abscisic acid responsiveness
Achv4a20g030604.t1	21	HapA	LAMP-element	CTTTATCA	958	8	+	part of a light responsive element
Achv4a08g012579.t1	22	HapA	MBSI	TTTTTACGGTTA	1946	11	+	MYB binding site involved in flavonoid biosynthetic genes regulation
Achv4a08g012579.t1	22	HapA	ABRE	ACGTG	1590	5	-	cis-acting element involved in the abscisic acid responsiveness
Achv4a08g012579.t1	22	HapA	Box 4	ATTAAT	1462	6	-	part of a conserved DNA module involved in light responsiveness
Achv4a08g012579.t1	22	HapA	GTGGC-motif	GATTCTGTGGC	1057	10	-	part of a light responsive element
Achv4a08g012579.t1	22	HapA	AE-box	AGAAACAA	837	8	+	part of a module for light response
Achv4a08g012579.t1	22	HapA	AE-box	AGAAACAA	1079	8	-	part of a module for light response
Achv4a08g012579.t1	22	HapA	ARE	AAACCA	57	6	+	cis-acting regulatory element essential for the anaerobic induction
Achv4a08g012579.t1	22	HapA	ARE	AAACCA	359	6	-	cis-acting regulatory element essential for the anaerobic induction
Achv4a08g012579.t1	22	HapA	ARE	AAACCA	1055	6	+	cis-acting regulatory element essential for the anaerobic induction
Achv4a08g012579.t1	22	HapA	GCN4_motif	TGAGTCA	1860	7	-	cis-regulatory element involved in endosperm expression
Achv4a08g012579.t1	22	HapA	chs-CMA1a	TTACTTAA	1506	8	+	part of a light responsive element
Achv4a08g012579.t1	22	HapA	GT1-motif	GGTTAA	238	6	-	light responsive element
Achv4a08g012579.t1	22	HapA	G-box	TACGTG	1590	6	-	cis-acting regulatory element involved in light responsiveness
Achv4a27g042452.t1	23	HapA	TGACG-motif	TGACG	1250	5	+	cis-acting regulatory element involved in the MeJA-responsiveness
Achv4a27g042452.t1	23	HapA	ARE	AAACCA	1606	6	-	cis-acting regulatory element essential for the anaerobic induction
Achv4a27g042452.t1	23	HapA	AT1-motif	AATTATTTTTTATT	233	14	+	part of a light responsive module
Achv4a27g042452.t1	23	HapA	CGTCA-motif	CGTCA	1250	5	-	cis-acting regulatory element involved in the MeJA-responsiveness
Achv4a27g042452.t1	23	HapA	MRE	AACCTAA	810	7	-	MYB binding site involved in light responsiveness
Achv4a27g042452.t1	23	HapA	G-box	CACGTC	483	6	+	cis-acting regulatory element involved in light responsiveness
Achv4a27g042452.t1	23	HapA	G-box	TACGTG	1287	6	+	cis-acting regulatory element involved in light responsiveness
Achv4a27g042452.t1	23	HapA	TCA-element	CCATCTTTTT	657	9	+	cis-acting element involved in salicylic acid responsiveness
Achv4a27g042452.t1	23	HapA	TC-rich repeats	GTTTTCTTAC	1171	9	+	cis-acting element involved in defense and stress responsiveness
Achv4a27g042452.t1	23	HapA	circadian	CAAAGATATC	34	9	+	cis-acting regulatory element involved in circadian control
Achv4a27g042452.t1	23	HapA	LTR	CCGAAA	960	6	+	cis-acting element involved in low-temperature responsiveness
Achv4a27g042452.t1	23	HapA	Unnamed_1	GGATTTTACAGT	120	11	+	cis-acting element involved in phytochrome down-regulation expression
Achv4a27g042452.t1	23	HapA	TCCC-motif	TCTCCCT	168	7	+	part of a light responsive element
Achv4a27g042452.t1	23	HapA	TCCC-motif	TCTCCCT	1789	7	+	part of a light responsive element
Achv4a27g042452.t1	23	HapA	TCCC-motif	TCTCCCT	2004	7	+	part of a light responsive element
Achv4a27g042452.t1	23	HapA	GARE-motif	TCTGTTG	910	7	-	gibberellin-responsive element
Achv4a27g042452.t1	23	HapA	MBS	CAACTG	1760	6	+	MYB binding site involved in drought-inducibility
Achv4a27g042452.t1	23	HapA	Box 4	ATTAAT	98	6	+	part of a conserved DNA module involved in light responsiveness
Achv4a27g042452.t1	23	HapA	Box 4	ATTAAT	386	6	+	part of a conserved DNA module involved in light responsiveness
Achv4a27g042452.t1	23	HapA	Box 4	ATTAAT	390	6	+	part of a conserved DNA module involved in light responsiveness
Achv4a27g042452.t1	23	HapA	Box 4	ATTAAT	514	6	+	part of a conserved DNA module involved in light responsiveness
Achv4a27g042452.t1	23	HapA	ABRE	ACGTG	483	5	-	cis-acting element involved in the abscisic acid responsiveness
Achv4a27g042452.t1	23	HapA	ABRE	CGCACGTGTC	1155	9	-	cis-acting element involved in the abscisic acid responsiveness
Achv4a27g042452.t1	23	HapA	ABRE	ACGTG	1288	5	+	cis-acting element involved in the abscisic acid responsiveness
Achv4a27g042086.t1	24	HapA	G-Box	CACGTG	815	6	+	cis-acting regulatory element involved in light responsiveness
Achv4a27g042086.t1	24	HapA	TGACG-motif	TGACG	503	5	-	cis-acting regulatory element involved in the MeJA-responsiveness
Achv4a27g042086.t1	24	HapA	TGACG-motif	TGACG	667	5	-	cis-acting regulatory element involved in the MeJA-responsiveness
Achv4a27g042086.t1	24	HapA	ARE	AAACCA	1777	6	+	cis-acting regulatory element essential for the anaerobic induction
Achv4a27g042086.t1	24	HapA	CGTCA-motif	CGTCA	503	5	+	cis-acting regulatory element involved in the MeJA-responsiveness
Achv4a27g042086.t1	24	HapA	CGTCA-motif	CGTCA	667	5	+	cis-acting regulatory element involved in the MeJA-responsiveness
Achv4a27g042086.t1	24	HapA	LTR	CCGAAA	515	6	+	cis-acting element involved in low-temperature responsiveness
Achv4a27g042086.t1	24	HapA	G-box	CACGTG	815	6	+	cis-acting regulatory element involved in light responsiveness
Achv4a27g042086.t1	24	HapA	GT1-motif	GGTTAAT	1057	7	+	light responsive element
Achv4a27g042086.t1	24	HapA	GT1-motif	GGTTAA	1590	6	+	light responsive element
Achv4a27g042086.t1	24	HapA	TGA-element	AACGAC	307	6	-	auxin-responsive element
Achv4a27g042086.t1	24	HapA	TGA-element	AACGAC	1835	6	+	auxin-responsive element
Achv4a27g042086.t1	24	HapA	TCT-motif	TCTTAC	1336	6	+	part of a light responsive element
Achv4a27g042086.t1	24	HapA	GARE-motif	TCTGTTG	340	7	+	gibberellin-responsive element
Achv4a27g042086.t1	24	HapA	GARE-motif	TCTGTTG	1225	7	+	gibberellin-responsive element
Achv4a27g042086.t1	24	HapA	ABRE	CACGTG	815	6	+	cis-acting element involved in the abscisic acid responsiveness
Achv4a27g042086.t1	24	HapA	ABRE	ACGTG	816	5	+	cis-acting element involved in the abscisic acid responsiveness
Achv4a27g042086.t1	24	HapA	Unnamed__1	GAATTTAATTAA	554	11	-	60K protein binding site
Achv4a27g042086.t1	24	HapA	MBS	CAACTG	1017	6	+	MYB binding site involved in drought-inducibility
Achv4a27g042086.t1	24	HapA	MBS	CAACTG	1153	6	-	MYB binding site involved in drought-inducibility
Achv4a27g042086.t1	24	HapA	Box 4	ATTAAT	210	6	+	part of a conserved DNA module involved in light responsiveness
Achv4a27g042086.t1	24	HapA	Box 4	ATTAAT	1219	6	-	part of a conserved DNA module involved in light responsiveness
Achv4a25g038622.t1	25	HapA	GC-motif	CCCCCG	456	6	-	enhancer-like element involved in anoxic specific inducibility
Achv4a25g038622.t1	25	HapA	GC-motif	CCCCCG	651	6	-	enhancer-like element involved in anoxic specific inducibility
Achv4a25g038622.t1	25	HapA	GTGGC-motif	GATTCTGTGGC	284	10	+	part of a light responsive element
Achv4a25g038622.t1	25	HapA	AACA_motif	TAACAAACTCCA	1860	11	+	involved in endosperm-specific negative expression
Achv4a25g038622.t1	25	HapA	Box 4	ATTAAT	442	6	+	part of a conserved DNA module involved in light responsiveness
Achv4a25g038622.t1	25	HapA	Box 4	ATTAAT	523	6	+	part of a conserved DNA module involved in light responsiveness
Achv4a25g038622.t1	25	HapA	GATA-motif	GATAGGA	1480	7	-	part of a light responsive element
Achv4a25g038622.t1	25	HapA	TGA-element	AACGAC	1404	6	+	auxin-responsive element
Achv4a25g038622.t1	25	HapA	TCT-motif	TCTTAC	27	6	+	part of a light responsive element
Achv4a25g038622.t1	25	HapA	TCT-motif	TCTTAC	1181	6	-	part of a light responsive element
Achv4a25g038622.t1	25	HapA	ACA-motif	AATCACAACCATA	305	12	-	part of gapA in (gapA-CMA1) involved with light responsiveness
Achv4a25g038622.t1	25	HapA	LTR	CCGAAA	1990	6	+	cis-acting element involved in low-temperature responsiveness
Achv4a25g038622.t1	25	HapA	CCAAT-box	CAACGG	687	6	-	MYBHv1 binding site
Achv4a25g038622.t1	25	HapA	GT1-motif	GGTTAA	38	6	+	light responsive element
Achv4a25g038622.t1	25	HapA	Sp1	GGGCGG	400	6	-	light responsive element
Achv4a25g038622.t1	25	HapA	Sp1	GGGCGG	487	6	-	light responsive element
Achv4a25g038622.t1	25	HapA	Sp1	GGGCGG	638	6	+	light responsive element
Achv4a25g038622.t1	25	HapA	Sp1	GGGCGG	648	6	+	light responsive element
Achv4a25g038622.t1	25	HapA	Sp1	GGGCGG	682	6	-	light responsive element
Achv4a25g038622.t1	25	HapA	I-box	cCATATCCAAT	713	10	-	part of a light responsive element
Achv4a25g038622.t1	25	HapA	ARE	AAACCA	768	6	-	cis-acting regulatory element essential for the anaerobic induction
Achv4a25g038622.t1	25	HapA	ARE	AAACCA	1545	6	+	cis-acting regulatory element essential for the anaerobic induction
Achv4a25g038622.t1	25	HapA	ARE	AAACCA	1788	6	+	cis-acting regulatory element essential for the anaerobic induction
Achv4a25g038622.t1	25	HapA	ARE	AAACCA	1943	6	-	cis-acting regulatory element essential for the anaerobic induction
Achv4a25g038621.t1	26	HapA	AT-rich element	ATAGAAATCAA	1541	10	-	binding site of AT-rich DNA binding protein (ATBP-1)
Achv4a25g038621.t1	26	HapA	LTR	CCGAAA	2013	6	+	cis-acting element involved in low-temperature responsiveness
Achv4a25g038621.t1	26	HapA	P-box	CCTTTTG	1474	7	+	gibberellin-responsive element
Achv4a25g038621.t1	26	HapA	GT1-motif	GGTTAA	330	6	-	light responsive element
Achv4a25g038621.t1	26	HapA	GT1-motif	GGTTAA	1734	6	+	light responsive element
Achv4a25g038621.t1	26	HapA	G-box	CCACGTAA	1851	8	+	cis-acting regulatory element involved in light responsiveness
Achv4a25g038621.t1	26	HapA	G-box	TACGTG	1852	6	-	cis-acting regulatory element involved in light responsiveness
Achv4a25g038621.t1	26	HapA	CCAAT-box	CAACGG	951	6	+	MYBHv1 binding site
Achv4a25g038621.t1	26	HapA	CCAAT-box	CAACGG	1255	6	-	MYBHv1 binding site
Achv4a25g038621.t1	26	HapA	AT1-motif	AATTATTTTTTATT	1753	13	-	part of a light responsive module
Achv4a25g038621.t1	26	HapA	ARE	AAACCA	1206	6	+	cis-acting regulatory element essential for the anaerobic induction
Achv4a25g038621.t1	26	HapA	ARE	AAACCA	1459	6	+	cis-acting regulatory element essential for the anaerobic induction
Achv4a25g038621.t1	26	HapA	ARE	AAACCA	1465	6	+	cis-acting regulatory element essential for the anaerobic induction
Achv4a25g038621.t1	26	HapA	ARE	AAACCA	1704	6	+	cis-acting regulatory element essential for the anaerobic induction
Achv4a25g038621.t1	26	HapA	ARE	AAACCA	1774	6	+	cis-acting regulatory element essential for the anaerobic induction
Achv4a25g038621.t1	26	HapA	ARE	AAACCA	1947	6	-	cis-acting regulatory element essential for the anaerobic induction
Achv4a25g038621.t1	26	HapA	G-Box	CACGTT	696	6	-	cis-acting regulatory element involved in light responsiveness
Achv4a25g038621.t1	26	HapA	ABRE	ACGTG	697	5	+	cis-acting element involved in the abscisic acid responsiveness
Achv4a25g038621.t1	26	HapA	ABRE	ACGTG	1852	5	-	cis-acting element involved in the abscisic acid responsiveness
Achv4a25g038621.t1	26	HapA	Box 4	ATTAAT	185	6	+	part of a conserved DNA module involved in light responsiveness
Achv4a25g038621.t1	26	HapA	Box 4	ATTAAT	902	6	+	part of a conserved DNA module involved in light responsiveness
Achv4a25g038621.t1	26	HapA	Box 4	ATTAAT	1562	6	-	part of a conserved DNA module involved in light responsiveness
Achv4a25g038621.t1	26	HapA	Box 4	ATTAAT	1624	6	-	part of a conserved DNA module involved in light responsiveness
Achv4a25g038621.t1	26	HapA	MSA-like	TCCAACGGT	949	9	+	cis-acting element involved in cell cycle regulation
Achv4a25g038621.t1	26	HapA	MSA-like	TCAAACGGT	1579	9	-	cis-acting element involved in cell cycle regulation
Achv4a25g038621.t1	26	HapA	MSA-like	TCAAACGGT	1728	9	+	cis-acting element involved in cell cycle regulation
Achv4a25g038621.t1	26	HapA	MBS	CAACTG	1943	6	-	MYB binding site involved in drought-inducibility
Achv4a25g038621.t1	26	HapA	GATA-motif	GATAGGA	1444	7	-	part of a light responsive element
Achv4a25g038621.t1	26	HapA	TGA-element	AACGAC	1346	6	+	auxin-responsive element
Achv4a25g038621.t1	26	HapA	TGA-element	AACGAC	1407	6	-	auxin-responsive element
Achv4a25g038621.t1	26	HapA	TCT-motif	TCTTAC	34	6	+	part of a light responsive element
Achv4a25g038621.t1	26	HapA	CAT-box	GCCACT	772	6	+	cis-acting regulatory element related to meristem expression
Achv4a25g038621.t1	26	HapA	WUN-motif	AAATTTCCT	1336	9	-	wound-responsive element
Achv4a25g038617.t1	27	HapA	LTR	CCGAAA	1990	6	+	cis-acting element involved in low-temperature responsiveness
Achv4a25g038617.t1	27	HapA	ACA-motif	AATCACAACCATA	176	12	-	part of gapA in (gapA-CMA1) involved with light responsiveness
Achv4a25g038617.t1	27	HapA	GA-motif	ATAGATAA	1627	8	+	part of a light responsive element
Achv4a25g038617.t1	27	HapA	TCA-element	CCATCTTTTT	531	9	-	cis-acting element involved in salicylic acid responsiveness
Achv4a25g038617.t1	27	HapA	TC-rich repeats	GTTTTCTTAC	398	9	-	cis-acting element involved in defense and stress responsiveness
Achv4a25g038617.t1	27	HapA	G-box	ACACGTG(G/t)CACC	312	10.5	+	cis-acting regulatory element involved in light responsiveness
Achv4a25g038617.t1	27	HapA	G-box	CACGTC	784	6	-	cis-acting regulatory element involved in light responsiveness
Achv4a25g038617.t1	27	HapA	O2-site	GATGA(C/T)(A/G)TG(A/G)	1218	8	-	cis-acting regulatory element involved in zein metabolism regulation
Achv4a25g038617.t1	27	HapA	MRE	AACCTAA	378	7	-	MYB binding site involved in light responsiveness
Achv4a25g038617.t1	27	HapA	ARE	AAACCA	1488	6	+	cis-acting regulatory element essential for the anaerobic induction
Achv4a25g038617.t1	27	HapA	ARE	AAACCA	1923	6	-	cis-acting regulatory element essential for the anaerobic induction
Achv4a25g038617.t1	27	HapA	CGTCA-motif	CGTCA	162	5	-	cis-acting regulatory element involved in the MeJA-responsiveness
Achv4a25g038617.t1	27	HapA	TGACG-motif	TGACG	162	5	+	cis-acting regulatory element involved in the MeJA-responsiveness
Achv4a25g038617.t1	27	HapA	ABRE	ACGTG	785	5	+	cis-acting element involved in the abscisic acid responsiveness
Achv4a25g038617.t1	27	HapA	Box 4	ATTAAT	1177	6	-	part of a conserved DNA module involved in light responsiveness
Achv4a25g038617.t1	27	HapA	MBS	CAACTG	564	6	+	MYB binding site involved in drought-inducibility
Achv4a25g038617.t1	27	HapA	MBS	CAACTG	1249	6	-	MYB binding site involved in drought-inducibility
Achv4a25g038617.t1	27	HapA	MBS	CAACTG	1919	6	-	MYB binding site involved in drought-inducibility
Achv4a25g038617.t1	27	HapA	AT-rich sequence	TAAAATACT	1313	9	+	element for maximal elicitor-mediated activation (2copies)
Achv4a20g030432.t1	28	HapA	TCA-element	CCATCTTTTT	1766	9	+	cis-acting element involved in salicylic acid responsiveness
Achv4a20g030432.t1	28	HapA	GCN4_motif	TGAGTCA	1785	7	-	cis-regulatory element involved in endosperm expression
Achv4a20g030432.t1	28	HapA	TC-rich repeats	GTTTTCTTAC	235	9	-	cis-acting element involved in defense and stress responsiveness
Achv4a20g030432.t1	28	HapA	P-box	CCTTTTG	1155	7	+	gibberellin-responsive element
Achv4a20g030432.t1	28	HapA	G-box	CACGTC	1818	6	+	cis-acting regulatory element involved in light responsiveness
Achv4a20g030432.t1	28	HapA	ARE	AAACCA	1894	6	+	cis-acting regulatory element essential for the anaerobic induction
Achv4a20g030432.t1	28	HapA	ARE	AAACCA	1906	6	-	cis-acting regulatory element essential for the anaerobic induction
Achv4a20g030432.t1	28	HapA	AT1-motif	AATTATTTTTTATT	288	13	-	part of a light responsive module
Achv4a20g030432.t1	28	HapA	CGTCA-motif	CGTCA	1820	5	+	cis-acting regulatory element involved in the MeJA-responsiveness
Achv4a20g030432.t1	28	HapA	TGACG-motif	TGACG	1820	5	-	cis-acting regulatory element involved in the MeJA-responsiveness
Achv4a20g030432.t1	28	HapA	AE-box	AGAAACAA	331	8	+	part of a module for light response
Achv4a20g030432.t1	28	HapA	Box 4	ATTAAT	231	6	+	part of a conserved DNA module involved in light responsiveness
Achv4a20g030432.t1	28	HapA	Box 4	ATTAAT	317	6	+	part of a conserved DNA module involved in light responsiveness
Achv4a20g030432.t1	28	HapA	MBS	CAACTG	103	6	+	MYB binding site involved in drought-inducibility
Achv4a20g030432.t1	28	HapA	GTGGC-motif	CATCGTGTGGC	1517	10	-	part of a light responsive element
Achv4a20g030432.t1	28	HapA	ABRE	ACGTG	1818	5	-	cis-acting element involved in the abscisic acid responsiveness
Achv4a20g030432.t1	28	HapA	LS7	CAGATTTATTTTTA	371	13	-	part of a light responsive element
Achv4a20g030430.t1	29	HapA	ABRE	ACGTG	240	5	-	cis-acting element involved in the abscisic acid responsiveness
Achv4a20g030430.t1	29	HapA	ABRE	ACGTG	390	5	-	cis-acting element involved in the abscisic acid responsiveness
Achv4a20g030430.t1	29	HapA	MBS	CAACTG	114	6	+	MYB binding site involved in drought-inducibility
Achv4a20g030430.t1	29	HapA	MBS	CAACTG	1856	6	-	MYB binding site involved in drought-inducibility
Achv4a20g030430.t1	29	HapA	L-box	ATCCCACCTAC	84	10	-	part of a light responsive element
Achv4a20g030430.t1	29	HapA	MBSI	aaaAaaC(G/C)GTTA	916	10.5	-	MYB binding site involved in flavonoid biosynthetic genes regulation
Achv4a20g030430.t1	29	HapA	circadian	CAAAGATATC	1870	9	-	cis-acting regulatory element involved in circadian control
Achv4a20g030430.t1	29	HapA	Unnamed_1	GGATTTTACAGT	995	12	-	cis-acting element involved in phytochrome down-regulation expression
Achv4a20g030430.t1	29	HapA	G-box	CACGTC	240	6	+	cis-acting regulatory element involved in light responsiveness
Achv4a20g030430.t1	29	HapA	Sp1	GGGCGG	691	6	+	light responsive element
Achv4a20g030430.t1	29	HapA	P-box	CCTTTTG	441	7	+	gibberellin-responsive element
Achv4a20g030430.t1	29	HapA	GT1-motif	GGTTAA	915	6	-	light responsive element
Achv4a20g030430.t1	29	HapA	GT1-motif	GGTTAA	1757	6	-	light responsive element
Achv4a20g030430.t1	29	HapA	GCN4_motif	TGAGTCA	482	7	+	cis-regulatory element involved in endosperm expression
Achv4a20g030430.t1	29	HapA	ACE	GACACGTATG	1265	9	-	cis-acting element involved in light responsiveness
Achv4a20g030430.t1	29	HapA	O2-site	GTTGACGTGA	108	9	-	cis-acting regulatory element involved in zein metabolism regulation
Achv4a20g030430.t1	29	HapA	O2-site	GATGACATGG	1541	9	-	cis-acting regulatory element involved in zein metabolism regulation
Achv4a20g030430.t1	29	HapA	AE-box	AGAAACAA	308	8	-	part of a module for light response
Achv4a20g030430.t1	29	HapA	TGACG-motif	TGACG	729	5	+	cis-acting regulatory element involved in the MeJA-responsiveness
Achv4a20g030430.t1	29	HapA	TGACG-motif	TGACG	884	5	+	cis-acting regulatory element involved in the MeJA-responsiveness
Achv4a20g030430.t1	29	HapA	Box II	ACACGTTGT	389	9	+	part of a light responsive element
Achv4a20g030430.t1	29	HapA	G-Box	CACGTT	390	6	+	cis-acting regulatory element involved in light responsiveness
Achv4a20g030430.t1	29	HapA	CGTCA-motif	CGTCA	729	5	-	cis-acting regulatory element involved in the MeJA-responsiveness
Achv4a20g030430.t1	29	HapA	CGTCA-motif	CGTCA	884	5	-	cis-acting regulatory element involved in the MeJA-responsiveness
Achv4a20g030430.t1	29	HapA	ARE	AAACCA	1163	6	-	cis-acting regulatory element essential for the anaerobic induction
Achv4a20g030430.t1	29	HapA	ARE	AAACCA	1724	6	-	cis-acting regulatory element essential for the anaerobic induction
Achv4a20g030430.t1	29	HapA	ARE	AAACCA	1740	6	-	cis-acting regulatory element essential for the anaerobic induction
Achv4a06g008382.t1	30	HapA	TATC-box	TATCCCA	1973	7	+	cis-acting element involved in gibberellin-responsiveness
Achv4a06g008382.t1	30	HapA	TCA-element	CCATCTTTTT	32	9	-	cis-acting element involved in salicylic acid responsiveness
Achv4a06g008382.t1	30	HapA	TCA-element	CCATCTTTTT	1141	9	+	cis-acting element involved in salicylic acid responsiveness
Achv4a06g008382.t1	30	HapA	GT1-motif	GGTTAA	1239	6	-	light responsive element
Achv4a06g008382.t1	30	HapA	chs-CMA1a	TTACTTAA	517	8	+	part of a light responsive element
Achv4a06g008382.t1	30	HapA	TC-rich repeats	ATTCTCTAAC	1931	9	+	cis-acting element involved in defense and stress responsiveness
Achv4a06g008382.t1	30	HapA	AAAC-motif	CAATCAAAACCT	1991	11	-	light responsive element
Achv4a06g008382.t1	30	HapA	O2-site	GATGA(C/T)(A/G)TG(A/G)	649	8	-	cis-acting regulatory element involved in zein metabolism regulation
Achv4a06g008382.t1	30	HapA	MRE	AACCTAA	1833	7	+	MYB binding site involved in light responsiveness
Achv4a06g008382.t1	30	HapA	AT1-motif	AATTATTTTTTATT	1470	13	-	part of a light responsive module
Achv4a06g008382.t1	30	HapA	CGTCA-motif	CGTCA	233	5	-	cis-acting regulatory element involved in the MeJA-responsiveness
Achv4a06g008382.t1	30	HapA	CGTCA-motif	CGTCA	316	5	-	cis-acting regulatory element involved in the MeJA-responsiveness
Achv4a06g008382.t1	30	HapA	CGTCA-motif	CGTCA	1318	5	-	cis-acting regulatory element involved in the MeJA-responsiveness
Achv4a06g008382.t1	30	HapA	TGACG-motif	TGACG	233	5	+	cis-acting regulatory element involved in the MeJA-responsiveness
Achv4a06g008382.t1	30	HapA	TGACG-motif	TGACG	316	5	+	cis-acting regulatory element involved in the MeJA-responsiveness
Achv4a06g008382.t1	30	HapA	TGACG-motif	TGACG	1318	5	+	cis-acting regulatory element involved in the MeJA-responsiveness
Achv4a06g008382.t1	30	HapA	GC-motif	CCCCCG	215	6	+	enhancer-like element involved in anoxic specific inducibility
Achv4a06g008382.t1	30	HapA	Box 4	ATTAAT	1171	6	-	part of a conserved DNA module involved in light responsiveness
Achv4a06g008382.t1	30	HapA	Box 4	ATTAAT	1184	6	-	part of a conserved DNA module involved in light responsiveness
Achv4a06g008382.t1	30	HapA	Box 4	ATTAAT	1459	6	-	part of a conserved DNA module involved in light responsiveness
Achv4a06g008382.t1	30	HapA	Box 4	ATTAAT	1465	6	-	part of a conserved DNA module involved in light responsiveness
Achv4a06g008382.t1	30	HapA	TGA-element	AACGAC	1824	6	+	auxin-responsive element
Achv4a06g008382.t1	30	HapA	GATA-motif	GATAGGA	1687	7	+	part of a light responsive element
Achv4a05g006944.t1	31	HapA	AT-rich sequence	TAAAATACT	633	9	-	element for maximal elicitor-mediated activation (2copies)
Achv4a05g006944.t1	31	HapA	AT-rich sequence	TAAAATACT	1063	9	-	element for maximal elicitor-mediated activation (2copies)
Achv4a05g006944.t1	31	HapA	AT-rich sequence	TAAAATACT	1290	9	+	element for maximal elicitor-mediated activation (2copies)
Achv4a05g006944.t1	31	HapA	TCT-motif	TCTTAC	1695	6	+	part of a light responsive element
Achv4a05g006944.t1	31	HapA	ABRE	ACGTG	32	5	-	cis-acting element involved in the abscisic acid responsiveness
Achv4a05g006944.t1	31	HapA	Unnamed__1	GAATTTAATTAA	589	11	-	60K protein binding site
Achv4a05g006944.t1	31	HapA	Unnamed__1	GAATTTAATTAA	1329	11	+	60K protein binding site
Achv4a05g006944.t1	31	HapA	Box 4	ATTAAT	441	6	+	part of a conserved DNA module involved in light responsiveness
Achv4a05g006944.t1	31	HapA	Box 4	ATTAAT	445	6	+	part of a conserved DNA module involved in light responsiveness
Achv4a05g006944.t1	31	HapA	Box 4	ATTAAT	588	6	+	part of a conserved DNA module involved in light responsiveness
Achv4a05g006944.t1	31	HapA	Box 4	ATTAAT	879	6	+	part of a conserved DNA module involved in light responsiveness
Achv4a05g006944.t1	31	HapA	Box 4	ATTAAT	883	6	+	part of a conserved DNA module involved in light responsiveness
Achv4a05g006944.t1	31	HapA	Box 4	ATTAAT	1020	6	-	part of a conserved DNA module involved in light responsiveness
Achv4a05g006944.t1	31	HapA	Box 4	ATTAAT	1336	6	-	part of a conserved DNA module involved in light responsiveness
Achv4a05g006944.t1	31	HapA	Box 4	ATTAAT	1479	6	-	part of a conserved DNA module involved in light responsiveness
Achv4a05g006944.t1	31	HapA	Box 4	ATTAAT	1483	6	-	part of a conserved DNA module involved in light responsiveness
Achv4a05g006944.t1	31	HapA	MBS	CAACTG	1839	6	+	MYB binding site involved in drought-inducibility
Achv4a05g006944.t1	31	HapA	AT1-motif	AATTATTTTTTATT	455	13	-	part of a light responsive module
Achv4a05g006944.t1	31	HapA	AT1-motif	AATTATTTTTTATT	893	13	-	part of a light responsive module
Achv4a05g006944.t1	31	HapA	AT1-motif	AATTATTTTTTATT	1461	13	+	part of a light responsive module
Achv4a05g006944.t1	31	HapA	G-Box	CACGTT	32	6	+	cis-acting regulatory element involved in light responsiveness
Achv4a05g006944.t1	31	HapA	TATC-box	TATCCCA	1779	7	+	cis-acting element involved in gibberellin-responsiveness
Achv4a05g006944.t1	31	HapA	TCA-element	CCATCTTTTT	1947	9	+	cis-acting element involved in salicylic acid responsiveness
Achv4a05g006944.t1	31	HapA	G-box	TAAACGTG	32	8	-	cis-acting regulatory element involved in light responsiveness
Achv4a01g000018.t1	#N/A	HapA	CAT-box	GCCACT	1985	6	+	cis-acting regulatory element related to meristem expression
Achv4a01g000018.t1	#N/A	HapA	GATA-motif	AAGGATAAGG	377	9	-	part of a light responsive element
Achv4a01g000018.t1	#N/A	HapA	GATA-motif	AAGGATAAGG	383	9	-	part of a light responsive element
Achv4a01g000018.t1	#N/A	HapA	GATA-motif	AAGGATAAGG	389	9	-	part of a light responsive element
Achv4a01g000018.t1	#N/A	HapA	GATA-motif	AAGGATAAGG	538	9	+	part of a light responsive element
Achv4a01g000018.t1	#N/A	HapA	LAMP-element	CCTTATCCA	539	9	-	part of a light responsive element
Achv4a01g000018.t1	#N/A	HapA	ABRE	CGTACGTGCA	1523	9	-	cis-acting element involved in the abscisic acid responsiveness
Achv4a01g000018.t1	#N/A	HapA	ABRE	ACGTG	1525	5	-	cis-acting element involved in the abscisic acid responsiveness
Achv4a01g000018.t1	#N/A	HapA	chs-CMA2a	TCACTTGA	1179	8	-	part of a light responsive element
Achv4a01g000018.t1	#N/A	HapA	CGTCA-motif	CGTCA	839	5	+	cis-acting regulatory element involved in the MeJA-responsiveness
Achv4a01g000018.t1	#N/A	HapA	ARE	AAACCA	170	6	+	cis-acting regulatory element essential for the anaerobic induction
Achv4a01g000018.t1	#N/A	HapA	ARE	AAACCA	1415	6	+	cis-acting regulatory element essential for the anaerobic induction
Achv4a01g000018.t1	#N/A	HapA	TGACG-motif	TGACG	839	5	-	cis-acting regulatory element involved in the MeJA-responsiveness
Achv4a01g000018.t1	#N/A	HapA	AuxRR-core	GGTCCAT	772	7	-	cis-acting regulatory element involved in auxin responsiveness
Achv4a01g000018.t1	#N/A	HapA	GT1-motif	GGTTAA	1400	6	-	light responsive element
Achv4a01g000018.t1	#N/A	HapA	G-box	TACGTG	1525	6	-	cis-acting regulatory element involved in light responsiveness
Achv4a01g000039.t1	#N/A	HapA	ATCT-motif	AATCTAATCC	1102	9	+	part of a conserved DNA module involved in light responsiveness
Achv4a01g000039.t1	#N/A	HapA	Box 4	ATTAAT	425	6	+	part of a conserved DNA module involved in light responsiveness
Achv4a01g000039.t1	#N/A	HapA	Box 4	ATTAAT	1068	6	-	part of a conserved DNA module involved in light responsiveness
Achv4a01g000039.t1	#N/A	HapA	Box 4	ATTAAT	1384	6	-	part of a conserved DNA module involved in light responsiveness
Achv4a01g000039.t1	#N/A	HapA	TGA-element	AACGAC	1880	6	-	auxin-responsive element
Achv4a01g000039.t1	#N/A	HapA	HD-Zip 3	GTAAT(G/C)ATTAC	1209	9.5	-	protein binding site
Achv4a01g000039.t1	#N/A	HapA	CCAAT-box	CAACGG	1609	6	-	MYBHv1 binding site
Achv4a01g000039.t1	#N/A	HapA	I-box	TAGATAACC	133	9	+	part of a light responsive element
Achv4a01g000039.t1	#N/A	HapA	P-box	CCTTTTG	347	7	+	gibberellin-responsive element
Achv4a01g000039.t1	#N/A	HapA	P-box	CCTTTTG	1277	7	+	gibberellin-responsive element
Achv4a01g000039.t1	#N/A	HapA	ACE	GACACGTATG	79	9	+	cis-acting element involved in light responsiveness
Achv4a01g000039.t1	#N/A	HapA	TGACG-motif	TGACG	1645	5	-	cis-acting regulatory element involved in the MeJA-responsiveness
Achv4a01g000039.t1	#N/A	HapA	CGTCA-motif	CGTCA	1645	5	+	cis-acting regulatory element involved in the MeJA-responsiveness
Achv4a01g000039.t1	#N/A	HapA	AT1-motif	AATTATTTTTTATT	1141	14	-	part of a light responsive module
Achv4a01g000080.t1	#N/A	HapA	GT1-motif	GGTTAA	1229	6	-	light responsive element
Achv4a01g000080.t1	#N/A	HapA	P-box	CCTTTTG	933	7	+	gibberellin-responsive element
Achv4a01g000080.t1	#N/A	HapA	P-box	CCTTTTG	1600	7	-	gibberellin-responsive element
Achv4a01g000080.t1	#N/A	HapA	TCA-element	CCATCTTTTT	506	9	+	cis-acting element involved in salicylic acid responsiveness
Achv4a01g000080.t1	#N/A	HapA	G-box	CCACGTAA	317	8	-	cis-acting regulatory element involved in light responsiveness
Achv4a01g000080.t1	#N/A	HapA	G-box	TACGTG	318	6	+	cis-acting regulatory element involved in light responsiveness
Achv4a01g000080.t1	#N/A	HapA	G-box	CACGTG	1523	6	-	cis-acting regulatory element involved in light responsiveness
Achv4a01g000080.t1	#N/A	HapA	G-box	CACGAC	1649	6	-	cis-acting regulatory element involved in light responsiveness
Achv4a01g000080.t1	#N/A	HapA	LTR	CCGAAA	533	6	-	cis-acting element involved in low-temperature responsiveness
Achv4a01g000080.t1	#N/A	HapA	LTR	CCGAAA	1780	6	+	cis-acting element involved in low-temperature responsiveness
Achv4a01g000080.t1	#N/A	HapA	TGACG-motif	TGACG	1891	5	-	cis-acting regulatory element involved in the MeJA-responsiveness
Achv4a01g000080.t1	#N/A	HapA	O2-site	GATGA(C/T)(A/G)TG(A/G)	1262	8	-	cis-acting regulatory element involved in zein metabolism regulation
Achv4a01g000080.t1	#N/A	HapA	TCT-motif	TCTTAC	1746	6	+	part of a light responsive element
Achv4a01g000080.t1	#N/A	HapA	GATA-motif	GATAGGG	63	7	+	part of a light responsive element
Achv4a01g000080.t1	#N/A	HapA	CGTCA-motif	CGTCA	1891	5	+	cis-acting regulatory element involved in the MeJA-responsiveness
Achv4a01g000080.t1	#N/A	HapA	ARE	AAACCA	550	6	-	cis-acting regulatory element essential for the anaerobic induction
Achv4a01g000080.t1	#N/A	HapA	G-Box	CACGTG	1523	6	-	cis-acting regulatory element involved in light responsiveness
Achv4a01g000080.t1	#N/A	HapA	LAMP-element	CTTTATCA	1045	8	+	part of a light responsive element
Achv4a01g000080.t1	#N/A	HapA	ABRE	ACGTG	319	5	+	cis-acting element involved in the abscisic acid responsiveness
Achv4a01g000080.t1	#N/A	HapA	ABRE	CACGTG	1523	6	-	cis-acting element involved in the abscisic acid responsiveness
Achv4a01g000080.t1	#N/A	HapA	ABRE	ACGTG	1524	5	+	cis-acting element involved in the abscisic acid responsiveness
Achv4a01g000080.t1	#N/A	HapA	GARE-motif	TCTGTTG	325	7	-	gibberellin-responsive element
Achv4a01g000080.t1	#N/A	HapA	TGA-element	AACGAC	1067	6	+	auxin-responsive element
Achv4a01g000080.t1	#N/A	HapA	TGA-element	AACGAC	1546	6	-	auxin-responsive element
Achv4a01g000080.t1	#N/A	HapA	TGA-element	AACGAC	1886	6	+	auxin-responsive element
Achv4a01g000080.t1	#N/A	HapA	TGA-element	AACGAC	1910	6	-	auxin-responsive element
Achv4a01g000499.t1	#N/A	HapA	CAT-box	GCCACT	1118	6	-	cis-acting regulatory element related to meristem expression
Achv4a01g000499.t1	#N/A	HapA	TCT-motif	TCTTAC	1349	6	+	part of a light responsive element
Achv4a01g000499.t1	#N/A	HapA	Box 4	ATTAAT	616	6	+	part of a conserved DNA module involved in light responsiveness
Achv4a01g000499.t1	#N/A	HapA	Box 4	ATTAAT	620	6	+	part of a conserved DNA module involved in light responsiveness
Achv4a01g000499.t1	#N/A	HapA	Box 4	ATTAAT	1238	6	-	part of a conserved DNA module involved in light responsiveness
Achv4a01g000499.t1	#N/A	HapA	Box 4	ATTAAT	1871	6	-	part of a conserved DNA module involved in light responsiveness
Achv4a01g000499.t1	#N/A	HapA	TGACG-motif	TGACG	1950	5	+	cis-acting regulatory element involved in the MeJA-responsiveness
Achv4a01g000499.t1	#N/A	HapA	CGTCA-motif	CGTCA	1950	5	-	cis-acting regulatory element involved in the MeJA-responsiveness
Achv4a01g000499.t1	#N/A	HapA	ARE	AAACCA	309	6	-	cis-acting regulatory element essential for the anaerobic induction
Achv4a01g000499.t1	#N/A	HapA	ARE	AAACCA	1595	6	+	cis-acting regulatory element essential for the anaerobic induction
Achv4a01g000499.t1	#N/A	HapA	MRE	AACCTAA	1405	7	+	MYB binding site involved in light responsiveness
Achv4a01g000499.t1	#N/A	HapA	GT1-motif	GGTTAAT	53	7	-	light responsive element
Achv4a01g000499.t1	#N/A	HapA	GT1-motif	GGTTAA	54	6	-	light responsive element
Achv4a01g000499.t1	#N/A	HapA	GT1-motif	GGTTAA	1643	6	+	light responsive element
Achv4a01g000499.t1	#N/A	HapA	GT1-motif	GGTTAA	1956	6	-	light responsive element
Achv4a01g000499.t1	#N/A	HapA	chs-CMA1a	TTACTTAA	1755	8	-	part of a light responsive element
Achv4a01g000499.t1	#N/A	HapA	TCA-element	CCATCTTTTT	1598	9	+	cis-acting element involved in salicylic acid responsiveness
Achv4a01g000499.t1	#N/A	HapA	TCA-element	CCATCTTTTT	1786	9	-	cis-acting element involved in salicylic acid responsiveness
Achv4a01g000527.t1	#N/A	HapA	GC-motif	CCCCCG	1393	6	-	enhancer-like element involved in anoxic specific inducibility
Achv4a01g000527.t1	#N/A	HapA	ABRE	ACGTG	1594	5	-	cis-acting element involved in the abscisic acid responsiveness
Achv4a01g000527.t1	#N/A	HapA	Box 4	ATTAAT	53	6	+	part of a conserved DNA module involved in light responsiveness
Achv4a01g000527.t1	#N/A	HapA	Box 4	ATTAAT	596	6	+	part of a conserved DNA module involved in light responsiveness
Achv4a01g000527.t1	#N/A	HapA	Box 4	ATTAAT	607	6	+	part of a conserved DNA module involved in light responsiveness
Achv4a01g000527.t1	#N/A	HapA	Box 4	ATTAAT	633	6	+	part of a conserved DNA module involved in light responsiveness
Achv4a01g000527.t1	#N/A	HapA	Box 4	ATTAAT	685	6	+	part of a conserved DNA module involved in light responsiveness
Achv4a01g000527.t1	#N/A	HapA	Box 4	ATTAAT	960	6	+	part of a conserved DNA module involved in light responsiveness
Achv4a01g000527.t1	#N/A	HapA	Box 4	ATTAAT	1482	6	-	part of a conserved DNA module involved in light responsiveness
Achv4a01g000527.t1	#N/A	HapA	TGA-element	AACGAC	2003	6	+	auxin-responsive element
Achv4a01g000527.t1	#N/A	HapA	CAT-box	GCCACT	1237	6	-	cis-acting regulatory element related to meristem expression
Achv4a01g000527.t1	#N/A	HapA	GARE-motif	TCTGTTG	804	7	-	gibberellin-responsive element
Achv4a01g000527.t1	#N/A	HapA	LTR	CCGAAA	1586	6	-	cis-acting element involved in low-temperature responsiveness
Achv4a01g000527.t1	#N/A	HapA	LTR	CCGAAA	1677	6	-	cis-acting element involved in low-temperature responsiveness
Achv4a01g000527.t1	#N/A	HapA	TCA-element	TCAGAAGAGG	853	9	-	cis-acting element involved in salicylic acid responsiveness
Achv4a01g000527.t1	#N/A	HapA	TCA-element	TCAGAAGAGG	1269	9	-	cis-acting element involved in salicylic acid responsiveness
Achv4a01g000527.t1	#N/A	HapA	Sp1	GGGCGG	1376	6	+	light responsive element
Achv4a01g000527.t1	#N/A	HapA	TC-rich repeats	ATTCTCTAAC	256	9	+	cis-acting element involved in defense and stress responsiveness
Achv4a01g000527.t1	#N/A	HapA	O2-site	GATGA(C/T)(A/G)TG(A/G)	1263	8.5	-	cis-acting regulatory element involved in zein metabolism regulation
Achv4a01g000527.t1	#N/A	HapA	G-Box	CACGTT	1594	6	+	cis-acting regulatory element involved in light responsiveness
Achv4a01g000527.t1	#N/A	HapA	TGACG-motif	TGACG	974	5	+	cis-acting regulatory element involved in the MeJA-responsiveness
Achv4a01g000527.t1	#N/A	HapA	TGACG-motif	TGACG	977	5	-	cis-acting regulatory element involved in the MeJA-responsiveness
Achv4a01g000527.t1	#N/A	HapA	TGACG-motif	TGACG	1900	5	-	cis-acting regulatory element involved in the MeJA-responsiveness
Achv4a01g000527.t1	#N/A	HapA	ARE	AAACCA	1684	6	-	cis-acting regulatory element essential for the anaerobic induction
Achv4a01g000527.t1	#N/A	HapA	CGTCA-motif	CGTCA	974	5	-	cis-acting regulatory element involved in the MeJA-responsiveness
Achv4a01g000527.t1	#N/A	HapA	CGTCA-motif	CGTCA	977	5	+	cis-acting regulatory element involved in the MeJA-responsiveness
Achv4a01g000527.t1	#N/A	HapA	CGTCA-motif	CGTCA	1900	5	+	cis-acting regulatory element involved in the MeJA-responsiveness
Achv4a01g000631.t1	#N/A	HapA	ARE	AAACCA	459	6	-	cis-acting regulatory element essential for the anaerobic induction
Achv4a01g000631.t1	#N/A	HapA	AT1-motif	AATTATTTTTTATT	580	13	-	part of a light responsive module
Achv4a01g000631.t1	#N/A	HapA	AE-box	AGAAACAA	912	8	-	part of a module for light response
Achv4a01g000631.t1	#N/A	HapA	AE-box	AGAAACTT	1646	8	-	part of a module for light response
Achv4a01g000631.t1	#N/A	HapA	MRE	AACCTAA	153	7	-	MYB binding site involved in light responsiveness
Achv4a01g000631.t1	#N/A	HapA	Sp1	GGGCGG	1101	6	+	light responsive element
Achv4a01g000631.t1	#N/A	HapA	Sp1	GGGCGG	1339	6	+	light responsive element
Achv4a01g000631.t1	#N/A	HapA	Sp1	GGGCGG	1368	6	-	light responsive element
Achv4a01g000631.t1	#N/A	HapA	Sp1	GGGCGG	1441	6	-	light responsive element
Achv4a01g000631.t1	#N/A	HapA	TC-rich repeats	ATTCTCTAAC	82	9	-	cis-acting element involved in defense and stress responsiveness
Achv4a01g000631.t1	#N/A	HapA	chs-CMA1a	TTACTTAA	520	8	-	part of a light responsive element
Achv4a01g000631.t1	#N/A	HapA	I-box	gGATAAGGTG	48	9	-	part of a light responsive element
Achv4a01g000631.t1	#N/A	HapA	TCA-element	CCATCTTTTT	132	9	+	cis-acting element involved in salicylic acid responsiveness
Achv4a01g000631.t1	#N/A	HapA	TCA-element	CCATCTTTTT	422	9	+	cis-acting element involved in salicylic acid responsiveness
Achv4a01g000631.t1	#N/A	HapA	CCAAT-box	CAACGG	1096	6	+	MYBHv1 binding site
Achv4a01g000631.t1	#N/A	HapA	CCAAT-box	CAACGG	1592	6	+	MYBHv1 binding site
Achv4a01g000631.t1	#N/A	HapA	LTR	CCGAAA	1478	6	-	cis-acting element involved in low-temperature responsiveness
Achv4a01g000631.t1	#N/A	HapA	GATA-motif	AAGATAAGATT	1520	10	+	part of a light responsive element
Achv4a01g000631.t1	#N/A	HapA	TGA-element	AACGAC	94	6	+	auxin-responsive element
Achv4a01g000631.t1	#N/A	HapA	Box 4	ATTAAT	794	6	+	part of a conserved DNA module involved in light responsiveness
Achv4a01g000631.t1	#N/A	HapA	Box 4	ATTAAT	1379	6	-	part of a conserved DNA module involved in light responsiveness
Achv4a01g001144.t1	#N/A	HapA	circadian	CAAAGATATC	453	9	-	cis-acting regulatory element involved in circadian control
Achv4a01g001144.t1	#N/A	HapA	AAAC-motif	CAATCAAAACCT	1853	11	-	light responsive element
Achv4a01g001144.t1	#N/A	HapA	G-box	CACGTG	245	6	+	cis-acting regulatory element involved in light responsiveness
Achv4a01g001144.t1	#N/A	HapA	G-box	CACGTG	1750	6	-	cis-acting regulatory element involved in light responsiveness
Achv4a01g001144.t1	#N/A	HapA	CCAAT-box	CAACGG	83	6	+	MYBHv1 binding site
Achv4a01g001144.t1	#N/A	HapA	CCAAT-box	CAACGG	223	6	+	MYBHv1 binding site
Achv4a01g001144.t1	#N/A	HapA	CCAAT-box	CAACGG	864	6	+	MYBHv1 binding site
Achv4a01g001144.t1	#N/A	HapA	CCAAT-box	CAACGG	1581	6	+	MYBHv1 binding site
Achv4a01g001144.t1	#N/A	HapA	I-box	cCATATCCAAT	106	10	+	part of a light responsive element
Achv4a01g001144.t1	#N/A	HapA	GT1-motif	GGTTAAT	183	7	-	light responsive element
Achv4a01g001144.t1	#N/A	HapA	GT1-motif	GGTTAA	184	6	-	light responsive element
Achv4a01g001144.t1	#N/A	HapA	GT1-motif	GGTTAAT	627	7	+	light responsive element
Achv4a01g001144.t1	#N/A	HapA	GT1-motif	GGTTAA	773	6	-	light responsive element
Achv4a01g001144.t1	#N/A	HapA	MRE	AACCTAA	41	7	-	MYB binding site involved in light responsiveness
Achv4a01g001144.t1	#N/A	HapA	O2-site	GATGA(C/T)(A/G)TG(A/G)	1373	8	-	cis-acting regulatory element involved in zein metabolism regulation
Achv4a01g001144.t1	#N/A	HapA	G-Box	CACGTG	245	6	+	cis-acting regulatory element involved in light responsiveness
Achv4a01g001144.t1	#N/A	HapA	G-Box	CACGTT	831	6	-	cis-acting regulatory element involved in light responsiveness
Achv4a01g001144.t1	#N/A	HapA	G-Box	CACGTG	1750	6	-	cis-acting regulatory element involved in light responsiveness
Achv4a01g001144.t1	#N/A	HapA	TGACG-motif	TGACG	276	5	-	cis-acting regulatory element involved in the MeJA-responsiveness
Achv4a01g001144.t1	#N/A	HapA	ARE	AAACCA	49	6	+	cis-acting regulatory element essential for the anaerobic induction
Achv4a01g001144.t1	#N/A	HapA	ARE	AAACCA	823	6	+	cis-acting regulatory element essential for the anaerobic induction
Achv4a01g001144.t1	#N/A	HapA	ARE	AAACCA	1448	6	-	cis-acting regulatory element essential for the anaerobic induction
Achv4a01g001144.t1	#N/A	HapA	ARE	AAACCA	1943	6	+	cis-acting regulatory element essential for the anaerobic induction
Achv4a01g001144.t1	#N/A	HapA	CGTCA-motif	CGTCA	276	5	+	cis-acting regulatory element involved in the MeJA-responsiveness
Achv4a01g001144.t1	#N/A	HapA	RY-element	CATGCATG	1031	8	-	cis-acting regulatory element involved in seed-specific regulation
Achv4a01g001144.t1	#N/A	HapA	LAMP-element	CTTTATCA	947	8	-	part of a light responsive element
Achv4a01g001144.t1	#N/A	HapA	ABRE	CACGTG	245	6	+	cis-acting element involved in the abscisic acid responsiveness
Achv4a01g001144.t1	#N/A	HapA	ABRE	ACGTG	246	5	+	cis-acting element involved in the abscisic acid responsiveness
Achv4a01g001144.t1	#N/A	HapA	ABRE	ACGTG	832	5	+	cis-acting element involved in the abscisic acid responsiveness
Achv4a01g001144.t1	#N/A	HapA	ABRE	AACCCGG	1567	7	+	cis-acting element involved in the abscisic acid responsiveness
Achv4a01g001144.t1	#N/A	HapA	ABRE	CACGTG	1750	6	-	cis-acting element involved in the abscisic acid responsiveness
Achv4a01g001144.t1	#N/A	HapA	ABRE	ACGTG	1751	5	+	cis-acting element involved in the abscisic acid responsiveness
Achv4a01g001144.t1	#N/A	HapA	ATCT-motif	AATCTAATCC	1931	9	-	part of a conserved DNA module involved in light responsiveness
Achv4a01g001144.t1	#N/A	HapA	MBS	CAACTG	850	6	-	MYB binding site involved in drought-inducibility
Achv4a01g001144.t1	#N/A	HapA	MBS	CAACTG	1996	6	+	MYB binding site involved in drought-inducibility
Achv4a01g001144.t1	#N/A	HapA	Box 4	ATTAAT	137	6	+	part of a conserved DNA module involved in light responsiveness
Achv4a01g001144.t1	#N/A	HapA	Box 4	ATTAAT	577	6	+	part of a conserved DNA module involved in light responsiveness
Achv4a01g001144.t1	#N/A	HapA	Box 4	ATTAAT	671	6	+	part of a conserved DNA module involved in light responsiveness
Achv4a01g001144.t1	#N/A	HapA	Box 4	ATTAAT	1403	6	-	part of a conserved DNA module involved in light responsiveness
Achv4a01g001144.t1	#N/A	HapA	Box 4	ATTAAT	1487	6	-	part of a conserved DNA module involved in light responsiveness
Achv4a01g001144.t1	#N/A	HapA	CAT-box	GCCACT	265	6	+	cis-acting regulatory element related to meristem expression
Achv4a01g001144.t1	#N/A	HapA	TCT-motif	TCTTAC	523	6	-	part of a light responsive element
Achv4a01g001144.t1	#N/A	HapA	GARE-motif	TCTGTTG	1198	7	-	gibberellin-responsive element
Achv4a01g001317.t1	#N/A	HapA	TGACG-motif	TGACG	1826	5	+	cis-acting regulatory element involved in the MeJA-responsiveness
Achv4a01g001317.t1	#N/A	HapA	ARE	AAACCA	308	6	+	cis-acting regulatory element essential for the anaerobic induction
Achv4a01g001317.t1	#N/A	HapA	ARE	AAACCA	319	6	+	cis-acting regulatory element essential for the anaerobic induction
Achv4a01g001317.t1	#N/A	HapA	ARE	AAACCA	611	6	+	cis-acting regulatory element essential for the anaerobic induction
Achv4a01g001317.t1	#N/A	HapA	ARE	AAACCA	1897	6	+	cis-acting regulatory element essential for the anaerobic induction
Achv4a01g001317.t1	#N/A	HapA	ARE	AAACCA	1908	6	+	cis-acting regulatory element essential for the anaerobic induction
Achv4a01g001317.t1	#N/A	HapA	CGTCA-motif	CGTCA	1826	5	-	cis-acting regulatory element involved in the MeJA-responsiveness
Achv4a01g001317.t1	#N/A	HapA	TC-rich repeats	GTTTTCTTAC	1018	10	-	cis-acting element involved in defense and stress responsiveness
Achv4a01g001317.t1	#N/A	HapA	chs-CMA1a	TTACTTAA	674	8	-	part of a light responsive element
Achv4a01g001317.t1	#N/A	HapA	GT1-motif	GGTTAA	606	6	+	light responsive element
Achv4a01g001317.t1	#N/A	HapA	GT1-motif	GGTTAA	711	6	-	light responsive element
Achv4a01g001317.t1	#N/A	HapA	CAT-box	GCCACT	28	6	-	cis-acting regulatory element related to meristem expression
Achv4a01g001317.t1	#N/A	HapA	CAT-box	GCCACT	1647	6	+	cis-acting regulatory element related to meristem expression
Achv4a01g001317.t1	#N/A	HapA	TCT-motif	TCTTAC	1018	6	-	part of a light responsive element
Achv4a01g001317.t1	#N/A	HapA	MBS	CAACTG	908	6	+	MYB binding site involved in drought-inducibility
Achv4a01g001317.t1	#N/A	HapA	Box 4	ATTAAT	471	6	+	part of a conserved DNA module involved in light responsiveness
Achv4a01g001317.t1	#N/A	HapA	Box 4	ATTAAT	743	6	+	part of a conserved DNA module involved in light responsiveness
Achv4a01g001317.t1	#N/A	HapA	Box 4	ATTAAT	1071	6	-	part of a conserved DNA module involved in light responsiveness
Achv4a01g001317.t1	#N/A	HapA	Box 4	ATTAAT	1455	6	-	part of a conserved DNA module involved in light responsiveness
Achv4a01g001325.t1	#N/A	HapA	LTR	CCGAAA	108	6	-	cis-acting element involved in low-temperature responsiveness
Achv4a01g001325.t1	#N/A	HapA	TCCC-motif	TCTCCCT	1488	7	+	part of a light responsive element
Achv4a01g001325.t1	#N/A	HapA	TCA-element	TCAGAAGAGG	645	9	-	cis-acting element involved in salicylic acid responsiveness
Achv4a01g001325.t1	#N/A	HapA	I-box	cCATATCCAAT	1392	10	+	part of a light responsive element
Achv4a01g001325.t1	#N/A	HapA	P-box	CCTTTTG	1479	7	-	gibberellin-responsive element
Achv4a01g001325.t1	#N/A	HapA	GT1-motif	GGTTAAT	716	7	+	light responsive element
Achv4a01g001325.t1	#N/A	HapA	ARE	AAACCA	198	6	-	cis-acting regulatory element essential for the anaerobic induction
Achv4a01g001325.t1	#N/A	HapA	ARE	AAACCA	831	6	-	cis-acting regulatory element essential for the anaerobic induction
Achv4a01g001325.t1	#N/A	HapA	ARE	AAACCA	1120	6	-	cis-acting regulatory element essential for the anaerobic induction
Achv4a01g001325.t1	#N/A	HapA	CGTCA-motif	CGTCA	1020	5	-	cis-acting regulatory element involved in the MeJA-responsiveness
Achv4a01g001325.t1	#N/A	HapA	CGTCA-motif	CGTCA	1023	5	+	cis-acting regulatory element involved in the MeJA-responsiveness
Achv4a01g001325.t1	#N/A	HapA	TGACG-motif	TGACG	1020	5	+	cis-acting regulatory element involved in the MeJA-responsiveness
Achv4a01g001325.t1	#N/A	HapA	TGACG-motif	TGACG	1023	5	-	cis-acting regulatory element involved in the MeJA-responsiveness
Achv4a01g001325.t1	#N/A	HapA	Box 4	ATTAAT	872	6	+	part of a conserved DNA module involved in light responsiveness
Achv4a01g001325.t1	#N/A	HapA	Box 4	ATTAAT	939	6	+	part of a conserved DNA module involved in light responsiveness
Achv4a01g001325.t1	#N/A	HapA	TGA-element	AACGAC	115	6	+	auxin-responsive element
Achv4a01g001325.t1	#N/A	HapA	TGA-element	AACGAC	1071	6	+	auxin-responsive element
Achv4a01g001325.t1	#N/A	HapA	GARE-motif	TCTGTTG	1978	7	+	gibberellin-responsive element
Achv4a01g001499.t1	#N/A	HapA	TGACG-motif	TGACG	1798	5	-	cis-acting regulatory element involved in the MeJA-responsiveness
Achv4a01g001499.t1	#N/A	HapA	G-Box	CACGTT	1976	6	+	cis-acting regulatory element involved in light responsiveness
Achv4a01g001499.t1	#N/A	HapA	CGTCA-motif	CGTCA	1798	5	+	cis-acting regulatory element involved in the MeJA-responsiveness
Achv4a01g001499.t1	#N/A	HapA	AT1-motif	AATTATTTTTTATT	1405	14	-	part of a light responsive module
Achv4a01g001499.t1	#N/A	HapA	ARE	AAACCA	295	6	-	cis-acting regulatory element essential for the anaerobic induction
Achv4a01g001499.t1	#N/A	HapA	ARE	AAACCA	559	6	+	cis-acting regulatory element essential for the anaerobic induction
Achv4a01g001499.t1	#N/A	HapA	O2-site	GATGATGTGG	337	9	+	cis-acting regulatory element involved in zein metabolism regulation
Achv4a01g001499.t1	#N/A	HapA	O2-site	GATGA(C/T)(A/G)TG(A/G)	1298	8	+	cis-acting regulatory element involved in zein metabolism regulation
Achv4a01g001499.t1	#N/A	HapA	G-box	CCACGTAA	1712	8	-	cis-acting regulatory element involved in light responsiveness
Achv4a01g001499.t1	#N/A	HapA	G-box	TACGTG	1713	6	+	cis-acting regulatory element involved in light responsiveness
Achv4a01g001499.t1	#N/A	HapA	G-box	TACGTG	1866	6	+	cis-acting regulatory element involved in light responsiveness
Achv4a01g001499.t1	#N/A	HapA	CCAAT-box	CAACGG	1892	6	-	MYBHv1 binding site
Achv4a01g001499.t1	#N/A	HapA	TC-rich repeats	ATTCTCTAAC	945	9	-	cis-acting element involved in defense and stress responsiveness
Achv4a01g001499.t1	#N/A	HapA	I-box	gGATAAGGTG	336	9	+	part of a light responsive element
Achv4a01g001499.t1	#N/A	HapA	LTR	CCGAAA	556	6	+	cis-acting element involved in low-temperature responsiveness
Achv4a01g001499.t1	#N/A	HapA	GATA-motif	AAGGATAAGG	334	9	+	part of a light responsive element
Achv4a01g001499.t1	#N/A	HapA	TGA-element	AACGAC	1837	6	-	auxin-responsive element
Achv4a01g001499.t1	#N/A	HapA	ABRE	ACGTG	1714	5	+	cis-acting element involved in the abscisic acid responsiveness
Achv4a01g001499.t1	#N/A	HapA	ABRE	ACGTG	1867	5	+	cis-acting element involved in the abscisic acid responsiveness
Achv4a01g001499.t1	#N/A	HapA	ABRE	ACGTG	1976	5	-	cis-acting element involved in the abscisic acid responsiveness
Achv4a01g001532.t1	#N/A	HapA	AT-rich sequence	TAAAATACT	247	9	-	element for maximal elicitor-mediated activation (2copies)
Achv4a01g001532.t1	#N/A	HapA	Box 4	ATTAAT	768	6	+	part of a conserved DNA module involved in light responsiveness
Achv4a01g001532.t1	#N/A	HapA	Box 4	ATTAAT	1275	6	-	part of a conserved DNA module involved in light responsiveness
Achv4a01g001532.t1	#N/A	HapA	Box 4	ATTAAT	1973	6	-	part of a conserved DNA module involved in light responsiveness
Achv4a01g001532.t1	#N/A	HapA	LAMP-element	CTTTATCA	553	8	+	part of a light responsive element
Achv4a01g001532.t1	#N/A	HapA	ABRE	CACGTG	864	6	+	cis-acting element involved in the abscisic acid responsiveness
Achv4a01g001532.t1	#N/A	HapA	ABRE	ACGTG	865	5	+	cis-acting element involved in the abscisic acid responsiveness
Achv4a01g001532.t1	#N/A	HapA	G-Box	CACGTG	864	6	+	cis-acting regulatory element involved in light responsiveness
Achv4a01g001532.t1	#N/A	HapA	GT1-motif	GCGGTAATT	1365	9	-	light responsive element
Achv4a01g001532.t1	#N/A	HapA	Sp1	GGGCGG	1086	6	-	light responsive element
Achv4a01g001532.t1	#N/A	HapA	Sp1	GGGCGG	1359	6	-	light responsive element
Achv4a01g001532.t1	#N/A	HapA	Sp1	GGGCGG	1506	6	+	light responsive element
Achv4a01g001532.t1	#N/A	HapA	chs-CMA1a	TTACTTAA	1452	8	-	part of a light responsive element
Achv4a01g001532.t1	#N/A	HapA	I-box	AAGATAAGGCT	1720	10	+	part of a light responsive element
Achv4a01g001532.t1	#N/A	HapA	TCA-element	TCAGAAGAGG	1349	9	-	cis-acting element involved in salicylic acid responsiveness
Achv4a01g001532.t1	#N/A	HapA	G-box	CACGTG	864	6	+	cis-acting regulatory element involved in light responsiveness
Achv4a01g001532.t1	#N/A	HapA	CCAAT-box	CAACGG	47	6	+	MYBHv1 binding site
Achv4a01g001532.t1	#N/A	HapA	TCCC-motif	TCTCCCT	1590	7	-	part of a light responsive element
Achv4a01g001532.t1	#N/A	HapA	GA-motif	ATAGATAA	660	8	-	part of a light responsive element
Achv4a01g001582.t1	#N/A	HapA	Box 4	ATTAAT	1564	6	-	part of a conserved DNA module involved in light responsiveness
Achv4a01g001582.t1	#N/A	HapA	MSA-like	(T/C)C(T/C)AACGG(T/C)(T/C)A	1669	9	-	cis-acting element involved in cell cycle regulation
Achv4a01g001582.t1	#N/A	HapA	HD-Zip 1	CAAT(A/T)ATTG	1537	8.5	-	element involved in differentiation of the palisade mesophyll cells
Achv4a01g001582.t1	#N/A	HapA	ABRE	ACGTG	276	5	+	cis-acting element involved in the abscisic acid responsiveness
Achv4a01g001582.t1	#N/A	HapA	chs-CMA2a	TCACTTGA	757	8	-	part of a light responsive element
Achv4a01g001582.t1	#N/A	HapA	GC-motif	CCCCCG	816	6	-	enhancer-like element involved in anoxic specific inducibility
Achv4a01g001582.t1	#N/A	HapA	TC-rich repeats	ATTCTCTAAC	1552	9	-	cis-acting element involved in defense and stress responsiveness
Achv4a01g001582.t1	#N/A	HapA	TCA-element	CCATCTTTTT	515	9	+	cis-acting element involved in salicylic acid responsiveness
Achv4a01g001582.t1	#N/A	HapA	TCA-element	TCAGAAGAGG	1804	9	-	cis-acting element involved in salicylic acid responsiveness
Achv4a01g001582.t1	#N/A	HapA	CCAAT-box	CAACGG	1672	6	-	MYBHv1 binding site
Achv4a01g001582.t1	#N/A	HapA	TCCC-motif	TCTCCCT	128	7	-	part of a light responsive element
Achv4a01g001582.t1	#N/A	HapA	AT-rich element	ATAGAAATCAA	903	10	-	binding site of AT-rich DNA binding protein (ATBP-1)
Achv4a01g001582.t1	#N/A	HapA	CGTCA-motif	CGTCA	796	5	-	cis-acting regulatory element involved in the MeJA-responsiveness
Achv4a01g001582.t1	#N/A	HapA	CGTCA-motif	CGTCA	848	5	-	cis-acting regulatory element involved in the MeJA-responsiveness
Achv4a01g001582.t1	#N/A	HapA	CGTCA-motif	CGTCA	883	5	-	cis-acting regulatory element involved in the MeJA-responsiveness
Achv4a01g001582.t1	#N/A	HapA	CGTCA-motif	CGTCA	1534	5	+	cis-acting regulatory element involved in the MeJA-responsiveness
Achv4a01g001582.t1	#N/A	HapA	ARE	AAACCA	1422	6	-	cis-acting regulatory element essential for the anaerobic induction
Achv4a01g001582.t1	#N/A	HapA	ARE	AAACCA	1915	6	+	cis-acting regulatory element essential for the anaerobic induction
Achv4a01g001582.t1	#N/A	HapA	TGACG-motif	TGACG	796	5	+	cis-acting regulatory element involved in the MeJA-responsiveness
Achv4a01g001582.t1	#N/A	HapA	TGACG-motif	TGACG	848	5	+	cis-acting regulatory element involved in the MeJA-responsiveness
Achv4a01g001582.t1	#N/A	HapA	TGACG-motif	TGACG	883	5	+	cis-acting regulatory element involved in the MeJA-responsiveness
Achv4a01g001582.t1	#N/A	HapA	TGACG-motif	TGACG	1534	5	-	cis-acting regulatory element involved in the MeJA-responsiveness
Achv4a01g001582.t1	#N/A	HapA	G-Box	CACGTT	275	6	-	cis-acting regulatory element involved in light responsiveness
Achv4a02g001899.t1	#N/A	HapA	Box 4	ATTAAT	1030	6	-	part of a conserved DNA module involved in light responsiveness
Achv4a02g001899.t1	#N/A	HapA	ATCT-motif	AATCTAATCC	326	9	+	part of a conserved DNA module involved in light responsiveness
Achv4a02g001899.t1	#N/A	HapA	LAMP-element	CTTTATCA	1323	8	-	part of a light responsive element
Achv4a02g001899.t1	#N/A	HapA	TCT-motif	TCTTAC	188	6	-	part of a light responsive element
Achv4a02g001899.t1	#N/A	HapA	GARE-motif	TCTGTTG	1337	7	-	gibberellin-responsive element
Achv4a02g001899.t1	#N/A	HapA	WUN-motif	AAATTTCCT	1627	9	+	wound-responsive element
Achv4a02g001899.t1	#N/A	HapA	TGA-element	AACGAC	1608	6	+	auxin-responsive element
Achv4a02g001899.t1	#N/A	HapA	chs-CMA1a	TTACTTAA	837	8	-	part of a light responsive element
Achv4a02g001899.t1	#N/A	HapA	GT1-motif	GGTTAA	794	6	-	light responsive element
Achv4a02g001899.t1	#N/A	HapA	I-box	TGATAATGT	1908	9	-	part of a light responsive element
Achv4a02g001899.t1	#N/A	HapA	TCA-element	CCATCTTTTT	238	9	-	cis-acting element involved in salicylic acid responsiveness
Achv4a02g001899.t1	#N/A	HapA	GCN4_motif	TGAGTCA	213	7	-	cis-regulatory element involved in endosperm expression
Achv4a02g001899.t1	#N/A	HapA	G-box	CACGAC	1967	6	-	cis-acting regulatory element involved in light responsiveness
Achv4a02g001899.t1	#N/A	HapA	ARE	AAACCA	456	6	-	cis-acting regulatory element essential for the anaerobic induction
Achv4a02g001899.t1	#N/A	HapA	ARE	AAACCA	646	6	-	cis-acting regulatory element essential for the anaerobic induction
Achv4a02g001899.t1	#N/A	HapA	ARE	AAACCA	1434	6	+	cis-acting regulatory element essential for the anaerobic induction
Achv4a02g001899.t1	#N/A	HapA	AE-box	AGAAACAA	543	8	+	part of a module for light response
Achv4a02g001904.t1	#N/A	HapA	chs-CMA2a	TCACTTGA	909	8	-	part of a light responsive element
Achv4a02g001904.t1	#N/A	HapA	Box 4	ATTAAT	133	6	+	part of a conserved DNA module involved in light responsiveness
Achv4a02g001904.t1	#N/A	HapA	Box 4	ATTAAT	592	6	+	part of a conserved DNA module involved in light responsiveness
Achv4a02g001904.t1	#N/A	HapA	Box 4	ATTAAT	629	6	+	part of a conserved DNA module involved in light responsiveness
Achv4a02g001904.t1	#N/A	HapA	Box 4	ATTAAT	1598	6	-	part of a conserved DNA module involved in light responsiveness
Achv4a02g001904.t1	#N/A	HapA	Box 4	ATTAAT	1887	6	-	part of a conserved DNA module involved in light responsiveness
Achv4a02g001904.t1	#N/A	HapA	Box 4	ATTAAT	1989	6	-	part of a conserved DNA module involved in light responsiveness
Achv4a02g001904.t1	#N/A	HapA	GATA-motif	GATAGGG	705	7	+	part of a light responsive element
Achv4a02g001904.t1	#N/A	HapA	TCT-motif	TCTTAC	1515	6	-	part of a light responsive element
Achv4a02g001904.t1	#N/A	HapA	TCT-motif	TCTTAC	2007	6	+	part of a light responsive element
Achv4a02g001904.t1	#N/A	HapA	GA-motif	ATAGATAA	640	8	+	part of a light responsive element
Achv4a02g001904.t1	#N/A	HapA	LTR	CCGAAA	355	6	+	cis-acting element involved in low-temperature responsiveness
Achv4a02g001904.t1	#N/A	HapA	CCAAT-box	CAACGG	63	6	-	MYBHv1 binding site
Achv4a02g001904.t1	#N/A	HapA	TCA-element	CCATCTTTTT	1443	9	+	cis-acting element involved in salicylic acid responsiveness
Achv4a02g001904.t1	#N/A	HapA	GT1-motif	GGTTAA	1108	6	-	light responsive element
Achv4a02g001904.t1	#N/A	HapA	TC-rich repeats	ATTCTCTAAC	407	9	+	cis-acting element involved in defense and stress responsiveness
Achv4a02g001904.t1	#N/A	HapA	TC-rich repeats	GTTTTCTTAC	2003	9	+	cis-acting element involved in defense and stress responsiveness
Achv4a02g001904.t1	#N/A	HapA	P-box	CCTTTTG	1311	7	+	gibberellin-responsive element
Achv4a02g001904.t1	#N/A	HapA	P-box	CAACAAACCCCTT	1461	12	-	gibberellin-responsive element and part of a light responsive element
Achv4a02g001904.t1	#N/A	HapA	P-box	CCTTTTG	1927	7	+	gibberellin-responsive element
Achv4a02g001904.t1	#N/A	HapA	MRE	AACCTAA	526	7	+	MYB binding site involved in light responsiveness
Achv4a02g001904.t1	#N/A	HapA	TGACG-motif	TGACG	371	5	-	cis-acting regulatory element involved in the MeJA-responsiveness
Achv4a02g001904.t1	#N/A	HapA	ARE	AAACCA	1409	6	+	cis-acting regulatory element essential for the anaerobic induction
Achv4a02g001904.t1	#N/A	HapA	CGTCA-motif	CGTCA	371	5	+	cis-acting regulatory element involved in the MeJA-responsiveness
Achv4a02g002308.t1	#N/A	HapA	circadian	CAAAGATATC	1861	9	+	cis-acting regulatory element involved in circadian control
Achv4a02g002308.t1	#N/A	HapA	G-box	CACGTC	715	6	-	cis-acting regulatory element involved in light responsiveness
Achv4a02g002308.t1	#N/A	HapA	G-box	CACGTG	870	6	+	cis-acting regulatory element involved in light responsiveness
Achv4a02g002308.t1	#N/A	HapA	G-box	CACGTC	884	6	-	cis-acting regulatory element involved in light responsiveness
Achv4a02g002308.t1	#N/A	HapA	AuxRR-core	GGTCCAT	1454	7	+	cis-acting regulatory element involved in auxin responsiveness
Achv4a02g002308.t1	#N/A	HapA	Sp1	GGGCGG	1919	6	-	light responsive element
Achv4a02g002308.t1	#N/A	HapA	ACE	CTAACGTATT	1088	9	-	cis-acting element involved in light responsiveness
Achv4a02g002308.t1	#N/A	HapA	ACE	CTAACGTATT	1934	9	+	cis-acting element involved in light responsiveness
Achv4a02g002308.t1	#N/A	HapA	O2-site	GATGATGTGG	712	9	+	cis-acting regulatory element involved in zein metabolism regulation
Achv4a02g002308.t1	#N/A	HapA	O2-site	GTTGACGTGA	881	9	+	cis-acting regulatory element involved in zein metabolism regulation
Achv4a02g002308.t1	#N/A	HapA	G-Box	CACGTG	870	6	+	cis-acting regulatory element involved in light responsiveness
Achv4a02g002308.t1	#N/A	HapA	TGACG-motif	TGACG	372	5	-	cis-acting regulatory element involved in the MeJA-responsiveness
Achv4a02g002308.t1	#N/A	HapA	TGACG-motif	TGACG	714	5	+	cis-acting regulatory element involved in the MeJA-responsiveness
Achv4a02g002308.t1	#N/A	HapA	TGACG-motif	TGACG	883	5	+	cis-acting regulatory element involved in the MeJA-responsiveness
Achv4a02g002308.t1	#N/A	HapA	ARE	AAACCA	1493	6	+	cis-acting regulatory element essential for the anaerobic induction
Achv4a02g002308.t1	#N/A	HapA	CGTCA-motif	CGTCA	372	5	+	cis-acting regulatory element involved in the MeJA-responsiveness
Achv4a02g002308.t1	#N/A	HapA	CGTCA-motif	CGTCA	714	5	-	cis-acting regulatory element involved in the MeJA-responsiveness
Achv4a02g002308.t1	#N/A	HapA	CGTCA-motif	CGTCA	883	5	-	cis-acting regulatory element involved in the MeJA-responsiveness
Achv4a02g002308.t1	#N/A	HapA	ABRE	ACGTG	716	5	+	cis-acting element involved in the abscisic acid responsiveness
Achv4a02g002308.t1	#N/A	HapA	ABRE	CACGTG	870	6	+	cis-acting element involved in the abscisic acid responsiveness
Achv4a02g002308.t1	#N/A	HapA	ABRE	ACGTG	871	5	+	cis-acting element involved in the abscisic acid responsiveness
Achv4a02g002308.t1	#N/A	HapA	ABRE	ACGTG	885	5	+	cis-acting element involved in the abscisic acid responsiveness
Achv4a02g002308.t1	#N/A	HapA	ABRE	AACCCGG	1006	7	+	cis-acting element involved in the abscisic acid responsiveness
Achv4a02g002308.t1	#N/A	HapA	ABRE	AACCCGG	1009	7	-	cis-acting element involved in the abscisic acid responsiveness
Achv4a02g002308.t1	#N/A	HapA	MBS	CAACTG	803	6	+	MYB binding site involved in drought-inducibility
Achv4a02g002308.t1	#N/A	HapA	Box 4	ATTAAT	91	6	+	part of a conserved DNA module involved in light responsiveness
Achv4a02g002308.t1	#N/A	HapA	Box 4	ATTAAT	308	6	+	part of a conserved DNA module involved in light responsiveness
Achv4a02g002308.t1	#N/A	HapA	Box 4	ATTAAT	733	6	+	part of a conserved DNA module involved in light responsiveness
Achv4a02g002308.t1	#N/A	HapA	3-AF3 binding site	CACTATCTAAC	454	10	+	part of a conserved DNA module array (CMA3)
Achv4a02g002308.t1	#N/A	HapA	GATA-motif	GATAGGA	252	7	-	part of a light responsive element
Achv4a02g002315.t1	#N/A	HapA	ABRE	ACGTG	94	5	-	cis-acting element involved in the abscisic acid responsiveness
Achv4a02g002315.t1	#N/A	HapA	ABRE	ACGTG	1817	5	+	cis-acting element involved in the abscisic acid responsiveness
Achv4a02g002315.t1	#N/A	HapA	ABRE	GCAACGTGTC	1821	9	-	cis-acting element involved in the abscisic acid responsiveness
Achv4a02g002315.t1	#N/A	HapA	ATCT-motif	AATCTAATCC	1500	9	+	part of a conserved DNA module involved in light responsiveness
Achv4a02g002315.t1	#N/A	HapA	MBS	CAACTG	1884	6	+	MYB binding site involved in drought-inducibility
Achv4a02g002315.t1	#N/A	HapA	3-AF3 binding site	CACTATCTAAC	1315	10	-	part of a conserved DNA module array (CMA3)
Achv4a02g002315.t1	#N/A	HapA	GATA-motif	GATAGGG	869	7	-	part of a light responsive element
Achv4a02g002315.t1	#N/A	HapA	C-box	ACGAGCACCGCC	562	11	-	cis-acting regulatory element involved in light responsiveness
Achv4a02g002315.t1	#N/A	HapA	TGA-element	AACGAC	496	6	+	auxin-responsive element
Achv4a02g002315.t1	#N/A	HapA	TCT-motif	TCTTAC	787	6	-	part of a light responsive element
Achv4a02g002315.t1	#N/A	HapA	GA-motif	ATAGATAA	1202	8	+	part of a light responsive element
Achv4a02g002315.t1	#N/A	HapA	circadian	CAAAGATATC	1469	9	-	cis-acting regulatory element involved in circadian control
Achv4a02g002315.t1	#N/A	HapA	TCCC-motif	TCTCCCT	1804	7	-	part of a light responsive element
Achv4a02g002315.t1	#N/A	HapA	TATC-box	TATCCCA	872	7	+	cis-acting element involved in gibberellin-responsiveness
Achv4a02g002315.t1	#N/A	HapA	G-box	CACGTC	94	6	+	cis-acting regulatory element involved in light responsiveness
Achv4a02g002315.t1	#N/A	HapA	TGACG-motif	TGACG	63	5	+	cis-acting regulatory element involved in the MeJA-responsiveness
Achv4a02g002315.t1	#N/A	HapA	TGACG-motif	TGACG	1923	5	-	cis-acting regulatory element involved in the MeJA-responsiveness
Achv4a02g002315.t1	#N/A	HapA	G-Box	CACGTT	1816	6	-	cis-acting regulatory element involved in light responsiveness
Achv4a02g002315.t1	#N/A	HapA	CGTCA-motif	CGTCA	63	5	-	cis-acting regulatory element involved in the MeJA-responsiveness
Achv4a02g002315.t1	#N/A	HapA	CGTCA-motif	CGTCA	1923	5	+	cis-acting regulatory element involved in the MeJA-responsiveness
Achv4a02g002315.t1	#N/A	HapA	ARE	AAACCA	1963	6	+	cis-acting regulatory element essential for the anaerobic induction
Achv4a02g002315.t1	#N/A	HapA	ARE	AAACCA	1969	6	+	cis-acting regulatory element essential for the anaerobic induction
Achv4a02g002316.t1	#N/A	HapA	ARE	AAACCA	1620	6	+	cis-acting regulatory element essential for the anaerobic induction
Achv4a02g002316.t1	#N/A	HapA	ARE	AAACCA	1679	6	-	cis-acting regulatory element essential for the anaerobic induction
Achv4a02g002316.t1	#N/A	HapA	CGTCA-motif	CGTCA	351	5	+	cis-acting regulatory element involved in the MeJA-responsiveness
Achv4a02g002316.t1	#N/A	HapA	CGTCA-motif	CGTCA	921	5	+	cis-acting regulatory element involved in the MeJA-responsiveness
Achv4a02g002316.t1	#N/A	HapA	TGACG-motif	TGACG	351	5	-	cis-acting regulatory element involved in the MeJA-responsiveness
Achv4a02g002316.t1	#N/A	HapA	TGACG-motif	TGACG	921	5	-	cis-acting regulatory element involved in the MeJA-responsiveness
Achv4a02g002316.t1	#N/A	HapA	O2-site	GATGATGTGG	848	9	-	cis-acting regulatory element involved in zein metabolism regulation
Achv4a02g002316.t1	#N/A	HapA	AuxRR-core	GGTCCAT	658	7	+	cis-acting regulatory element involved in auxin responsiveness
Achv4a02g002316.t1	#N/A	HapA	TC-rich repeats	ATTCTCTAAC	1308	9	-	cis-acting element involved in defense and stress responsiveness
Achv4a02g002316.t1	#N/A	HapA	TC-rich repeats	ATTCTCTAAC	1966	9	+	cis-acting element involved in defense and stress responsiveness
Achv4a02g002316.t1	#N/A	HapA	P-box	CCTTTTG	325	7	-	gibberellin-responsive element
Achv4a02g002316.t1	#N/A	HapA	P-box	CCTTTTG	539	7	+	gibberellin-responsive element
Achv4a02g002316.t1	#N/A	HapA	P-box	CAACAAACCCCTT	1145	13	-	gibberellin-responsive element and part of a light responsive element
Achv4a02g002316.t1	#N/A	HapA	GT1-motif	GGTTAA	1594	6	-	light responsive element
Achv4a02g002316.t1	#N/A	HapA	GT1-motif	GGTTAAT	1629	7	-	light responsive element
Achv4a02g002316.t1	#N/A	HapA	GT1-motif	GGTTAA	1630	6	-	light responsive element
Achv4a02g002316.t1	#N/A	HapA	GT1-motif	GGTTAA	1868	6	+	light responsive element
Achv4a02g002316.t1	#N/A	HapA	AAAC-motif	CAATCAAAACCT	1614	11	+	light responsive element
Achv4a02g002316.t1	#N/A	HapA	TCT-motif	TCTTAC	331	6	-	part of a light responsive element
Achv4a02g002316.t1	#N/A	HapA	CAT-box	GCCACT	916	6	-	cis-acting regulatory element related to meristem expression
Achv4a02g002316.t1	#N/A	HapA	GATA-motif	AAGGATAAGG	661	9	-	part of a light responsive element
Achv4a02g002316.t1	#N/A	HapA	Box 4	ATTAAT	377	6	+	part of a conserved DNA module involved in light responsiveness
Achv4a02g002316.t1	#N/A	HapA	Box 4	ATTAAT	1649	6	-	part of a conserved DNA module involved in light responsiveness
Achv4a02g002316.t1	#N/A	HapA	MBS	CAACTG	805	6	-	MYB binding site involved in drought-inducibility
Achv4a02g002316.t1	#N/A	HapA	MBS	CAACTG	1160	6	-	MYB binding site involved in drought-inducibility
Achv4a02g002316.t1	#N/A	HapA	ABRE	GCAACGTGTC	1520	9	-	cis-acting element involved in the abscisic acid responsiveness
Achv4a02g002316.t1	#N/A	HapA	ATCT-motif	AATCTAATCC	1792	9	+	part of a conserved DNA module involved in light responsiveness
Achv4a02g002335.t1	#N/A	HapA	TCCC-motif	TCTCCCT	361	7	-	part of a light responsive element
Achv4a02g002335.t1	#N/A	HapA	I-box	TGATAATGT	1750	9	-	part of a light responsive element
Achv4a02g002335.t1	#N/A	HapA	I-box	TGATAATGT	1828	9	+	part of a light responsive element
Achv4a02g002335.t1	#N/A	HapA	TC-rich repeats	GTTTTCTTAC	1047	9	+	cis-acting element involved in defense and stress responsiveness
Achv4a02g002335.t1	#N/A	HapA	TC-rich repeats	ATTCTCTAAC	1313	9	-	cis-acting element involved in defense and stress responsiveness
Achv4a02g002335.t1	#N/A	HapA	GT1-motif	GGTTAAT	1373	7	-	light responsive element
Achv4a02g002335.t1	#N/A	HapA	GT1-motif	GGTTAA	1374	6	-	light responsive element
Achv4a02g002335.t1	#N/A	HapA	G-box	CACGTC	121	6	+	cis-acting regulatory element involved in light responsiveness
Achv4a02g002335.t1	#N/A	HapA	O2-site	GATGACATGG	109	9	-	cis-acting regulatory element involved in zein metabolism regulation
Achv4a02g002335.t1	#N/A	HapA	O2-site	GATGACATGG	935	9	-	cis-acting regulatory element involved in zein metabolism regulation
Achv4a02g002335.t1	#N/A	HapA	MRE	AACCTAA	439	7	+	MYB binding site involved in light responsiveness
Achv4a02g002335.t1	#N/A	HapA	MRE	AACCTAA	1236	7	-	MYB binding site involved in light responsiveness
Achv4a02g002335.t1	#N/A	HapA	CGTCA-motif	CGTCA	1248	5	-	cis-acting regulatory element involved in the MeJA-responsiveness
Achv4a02g002335.t1	#N/A	HapA	ARE	AAACCA	346	6	-	cis-acting regulatory element essential for the anaerobic induction
Achv4a02g002335.t1	#N/A	HapA	ARE	AAACCA	457	6	-	cis-acting regulatory element essential for the anaerobic induction
Achv4a02g002335.t1	#N/A	HapA	ARE	AAACCA	786	6	-	cis-acting regulatory element essential for the anaerobic induction
Achv4a02g002335.t1	#N/A	HapA	TGACG-motif	TGACG	1248	5	+	cis-acting regulatory element involved in the MeJA-responsiveness
Achv4a02g002335.t1	#N/A	HapA	ABRE	ACGTG	121	5	-	cis-acting element involved in the abscisic acid responsiveness
Achv4a02g002335.t1	#N/A	HapA	ABRE	AACCCGG	156	7	+	cis-acting element involved in the abscisic acid responsiveness
Achv4a02g002335.t1	#N/A	HapA	Box 4	ATTAAT	1645	6	-	part of a conserved DNA module involved in light responsiveness
Achv4a02g002335.t1	#N/A	HapA	MBS	CAACTG	1780	6	+	MYB binding site involved in drought-inducibility
Achv4a02g002335.t1	#N/A	HapA	GATA-motif	AAGATAAGATT	1623	10	-	part of a light responsive element
Achv4a02g002335.t1	#N/A	HapA	TCT-motif	TCTTAC	544	6	-	part of a light responsive element
Achv4a02g002335.t1	#N/A	HapA	TCT-motif	TCTTAC	1051	6	+	part of a light responsive element
Achv4a02g002335.t1	#N/A	HapA	TCT-motif	TCTTAC	1630	6	+	part of a light responsive element
Achv4a02g002437.t1	#N/A	HapA	G-box	TACGTG	293	6	-	cis-acting regulatory element involved in light responsiveness
Achv4a02g002437.t1	#N/A	HapA	G-box	CACGAC	912	6	+	cis-acting regulatory element involved in light responsiveness
Achv4a02g002437.t1	#N/A	HapA	G-box	CACGAC	1236	6	+	cis-acting regulatory element involved in light responsiveness
Achv4a02g002437.t1	#N/A	HapA	G-box	CACGTC	1239	6	-	cis-acting regulatory element involved in light responsiveness
Achv4a02g002437.t1	#N/A	HapA	circadian	CAAAGATATC	1010	9	+	cis-acting regulatory element involved in circadian control
Achv4a02g002437.t1	#N/A	HapA	TGACG-motif	TGACG	438	5	-	cis-acting regulatory element involved in the MeJA-responsiveness
Achv4a02g002437.t1	#N/A	HapA	G-Box	CACGTT	456	6	-	cis-acting regulatory element involved in light responsiveness
Achv4a02g002437.t1	#N/A	HapA	CGTCA-motif	CGTCA	438	5	+	cis-acting regulatory element involved in the MeJA-responsiveness
Achv4a02g002437.t1	#N/A	HapA	ARE	AAACCA	33	6	-	cis-acting regulatory element essential for the anaerobic induction
Achv4a02g002437.t1	#N/A	HapA	ARE	AAACCA	1226	6	+	cis-acting regulatory element essential for the anaerobic induction
Achv4a02g002437.t1	#N/A	HapA	ARE	AAACCA	1232	6	+	cis-acting regulatory element essential for the anaerobic induction
Achv4a02g002437.t1	#N/A	HapA	ARE	AAACCA	1449	6	-	cis-acting regulatory element essential for the anaerobic induction
Achv4a02g002437.t1	#N/A	HapA	ARE	AAACCA	1671	6	-	cis-acting regulatory element essential for the anaerobic induction
Achv4a02g002437.t1	#N/A	HapA	ARE	AAACCA	1702	6	-	cis-acting regulatory element essential for the anaerobic induction
Achv4a02g002437.t1	#N/A	HapA	MRE	AACCTAA	1969	7	-	MYB binding site involved in light responsiveness
Achv4a02g002437.t1	#N/A	HapA	O2-site	GATGATGTGG	466	9	+	cis-acting regulatory element involved in zein metabolism regulation
Achv4a02g002437.t1	#N/A	HapA	AE-box	AGAAACAA	1204	8	+	part of a module for light response
Achv4a02g002437.t1	#N/A	HapA	GTGGC-motif	GATTCTGTGGC	466	10	+	part of a light responsive element
Achv4a02g002437.t1	#N/A	HapA	MBS	CAACTG	29	6	+	MYB binding site involved in drought-inducibility
Achv4a02g002437.t1	#N/A	HapA	chs-CMA2a	TCACTTGA	1487	8	+	part of a light responsive element
Achv4a02g002437.t1	#N/A	HapA	ABRE	ACGTG	293	5	-	cis-acting element involved in the abscisic acid responsiveness
Achv4a02g002437.t1	#N/A	HapA	ABRE	ACGTG	457	5	+	cis-acting element involved in the abscisic acid responsiveness
Achv4a02g002437.t1	#N/A	HapA	ABRE	ACGTG	1240	5	+	cis-acting element involved in the abscisic acid responsiveness
Achv4a02g002437.t1	#N/A	HapA	CAT-box	GCCACT	1666	6	+	cis-acting regulatory element related to meristem expression
Achv4a02g002437.t1	#N/A	HapA	TCT-motif	TCTTAC	1116	6	-	part of a light responsive element
Achv4a02g002437.t1	#N/A	HapA	GARE-motif	TCTGTTG	1726	7	+	gibberellin-responsive element
Achv4a02g002513.t1	#N/A	HapA	ATCT-motif	AATCTAATCC	882	9	-	part of a conserved DNA module involved in light responsiveness
Achv4a02g002513.t1	#N/A	HapA	ABRE	ACGTG	454	5	+	cis-acting element involved in the abscisic acid responsiveness
Achv4a02g002513.t1	#N/A	HapA	ABRE	ACGTG	1779	5	+	cis-acting element involved in the abscisic acid responsiveness
Achv4a02g002513.t1	#N/A	HapA	Box 4	ATTAAT	611	6	+	part of a conserved DNA module involved in light responsiveness
Achv4a02g002513.t1	#N/A	HapA	Box 4	ATTAAT	625	6	+	part of a conserved DNA module involved in light responsiveness
Achv4a02g002513.t1	#N/A	HapA	Box 4	ATTAAT	659	6	+	part of a conserved DNA module involved in light responsiveness
Achv4a02g002513.t1	#N/A	HapA	Box 4	ATTAAT	707	6	+	part of a conserved DNA module involved in light responsiveness
Achv4a02g002513.t1	#N/A	HapA	Box 4	ATTAAT	1440	6	-	part of a conserved DNA module involved in light responsiveness
Achv4a02g002513.t1	#N/A	HapA	Box 4	ATTAAT	1719	6	-	part of a conserved DNA module involved in light responsiveness
Achv4a02g002513.t1	#N/A	HapA	Gap-box	CAAATGAA(A/G)A	382	9	-	part of a light responsive element
Achv4a02g002513.t1	#N/A	HapA	GATA-motif	GATAGGG	1057	7	+	part of a light responsive element
Achv4a02g002513.t1	#N/A	HapA	TCT-motif	TCTTAC	681	6	-	part of a light responsive element
Achv4a02g002513.t1	#N/A	HapA	GA-motif	ATAGATAA	860	8	+	part of a light responsive element
Achv4a02g002513.t1	#N/A	HapA	TCCC-motif	TCTCCCT	342	7	-	part of a light responsive element
Achv4a02g002513.t1	#N/A	HapA	G-box	TACGTG	1778	6	+	cis-acting regulatory element involved in light responsiveness
Achv4a02g002513.t1	#N/A	HapA	Sp1	GGGCGG	72	6	-	light responsive element
Achv4a02g002513.t1	#N/A	HapA	Sp1	GGGCGG	116	6	+	light responsive element
Achv4a02g002513.t1	#N/A	HapA	Sp1	GGGCGG	2002	6	-	light responsive element
Achv4a02g002513.t1	#N/A	HapA	TC-rich repeats	ATTCTCTAAC	1365	9	+	cis-acting element involved in defense and stress responsiveness
Achv4a02g002513.t1	#N/A	HapA	MRE	AACCTAA	649	7	-	MYB binding site involved in light responsiveness
Achv4a02g002513.t1	#N/A	HapA	AE-box	AGAAACAA	1956	8	-	part of a module for light response
Achv4a02g002513.t1	#N/A	HapA	G-Box	CACGTT	453	6	-	cis-acting regulatory element involved in light responsiveness
Achv4a02g002513.t1	#N/A	HapA	ARE	AAACCA	570	6	+	cis-acting regulatory element essential for the anaerobic induction
Achv4a02g002943.t1	#N/A	HapA	MBS	CAACTG	412	6	-	MYB binding site involved in drought-inducibility
Achv4a02g002943.t1	#N/A	HapA	MBS	CAACTG	1594	6	-	MYB binding site involved in drought-inducibility
Achv4a02g002943.t1	#N/A	HapA	Box 4	ATTAAT	605	6	+	part of a conserved DNA module involved in light responsiveness
Achv4a02g002943.t1	#N/A	HapA	Box 4	ATTAAT	971	6	+	part of a conserved DNA module involved in light responsiveness
Achv4a02g002943.t1	#N/A	HapA	GC-motif	CCCCCG	868	6	-	enhancer-like element involved in anoxic specific inducibility
Achv4a02g002943.t1	#N/A	HapA	RY-element	CATGCATG	614	8	+	cis-acting regulatory element involved in seed-specific regulation
Achv4a02g002943.t1	#N/A	HapA	ABRE	AACCCGG	883	7	-	cis-acting element involved in the abscisic acid responsiveness
Achv4a02g002943.t1	#N/A	HapA	ABRE	ACGTG	1430	5	-	cis-acting element involved in the abscisic acid responsiveness
Achv4a02g002943.t1	#N/A	HapA	TCT-motif	TCTTAC	373	6	-	part of a light responsive element
Achv4a02g002943.t1	#N/A	HapA	TCT-motif	TCTTAC	523	6	+	part of a light responsive element
Achv4a02g002943.t1	#N/A	HapA	TGA-element	AACGAC	123	6	-	auxin-responsive element
Achv4a02g002943.t1	#N/A	HapA	TGA-element	AACGAC	1622	6	+	auxin-responsive element
Achv4a02g002943.t1	#N/A	HapA	GATA-motif	AAGATAAGATT	1970	10	-	part of a light responsive element
Achv4a02g002943.t1	#N/A	HapA	G-box	CACGTC	1430	6	+	cis-acting regulatory element involved in light responsiveness
Achv4a02g002943.t1	#N/A	HapA	TCA-element	CCATCTTTTT	261	9	+	cis-acting element involved in salicylic acid responsiveness
Achv4a02g002943.t1	#N/A	HapA	TCA-element	CCATCTTTTT	1377	9	-	cis-acting element involved in salicylic acid responsiveness
Achv4a02g002943.t1	#N/A	HapA	TCA-element	CCATCTTTTT	1505	9	+	cis-acting element involved in salicylic acid responsiveness
Achv4a02g002943.t1	#N/A	HapA	AuxRR-core	GGTCCAT	20	7	+	cis-acting regulatory element involved in auxin responsiveness
Achv4a02g002943.t1	#N/A	HapA	TC-rich repeats	ATTCTCTAAC	1851	9	+	cis-acting element involved in defense and stress responsiveness
Achv4a02g002943.t1	#N/A	HapA	GT1-motif	GGTTAA	653	6	+	light responsive element
Achv4a02g002943.t1	#N/A	HapA	GT1-motif	GGTTAAT	886	7	+	light responsive element
Achv4a02g002943.t1	#N/A	HapA	GT1-motif	GGTTAA	1723	6	+	light responsive element
Achv4a02g002943.t1	#N/A	HapA	LTR	CCGAAA	1995	6	+	cis-acting element involved in low-temperature responsiveness
Achv4a02g002943.t1	#N/A	HapA	TCCC-motif	TCTCCCT	200	7	+	part of a light responsive element
Achv4a02g002943.t1	#N/A	HapA	TATC-box	TATCCCA	1745	7	+	cis-acting element involved in gibberellin-responsiveness
Achv4a02g002943.t1	#N/A	HapA	ATC-motif	AGTAATCT	1402	8	-	part of a conserved DNA module involved in light responsiveness
Achv4a02g002943.t1	#N/A	HapA	ARE	AAACCA	247	6	+	cis-acting regulatory element essential for the anaerobic induction
Achv4a02g002943.t1	#N/A	HapA	ARE	AAACCA	1518	6	+	cis-acting regulatory element essential for the anaerobic induction
Achv4a02g002943.t1	#N/A	HapA	O2-site	GATGATGTGG	59	9	+	cis-acting regulatory element involved in zein metabolism regulation
Achv4a02g002943.t1	#N/A	HapA	AE-box	AGAAACTT	553	8	+	part of a module for light response
Achv4a03GSAman00001.t1	#N/A	HapA	TCT-motif	TCTTAC	1086	6	-	part of a light responsive element
Achv4a03GSAman00001.t1	#N/A	HapA	TCT-motif	TCTTAC	1793	6	+	part of a light responsive element
Achv4a03GSAman00001.t1	#N/A	HapA	TCT-motif	TCTTAC	1952	6	+	part of a light responsive element
Achv4a03GSAman00001.t1	#N/A	HapA	TGA-element	AACGAC	1271	6	-	auxin-responsive element
Achv4a03GSAman00001.t1	#N/A	HapA	AT-rich sequence	TAAAATACT	1212	9	-	element for maximal elicitor-mediated activation (2copies)
Achv4a03GSAman00001.t1	#N/A	HapA	GATA-motif	AAGGATAAGG	1232	9	+	part of a light responsive element
Achv4a03GSAman00001.t1	#N/A	HapA	Gap-box	CAAATGAA(A/G)A	295	9.5	-	part of a light responsive element
Achv4a03GSAman00001.t1	#N/A	HapA	Box 4	ATTAAT	1614	6	-	part of a conserved DNA module involved in light responsiveness
Achv4a03GSAman00001.t1	#N/A	HapA	ABRE	ACGTG	987	5	+	cis-acting element involved in the abscisic acid responsiveness
Achv4a03GSAman00001.t1	#N/A	HapA	ABRE	ACGTG	1432	5	-	cis-acting element involved in the abscisic acid responsiveness
Achv4a03GSAman00001.t1	#N/A	HapA	LAMP-element	CTTTATCA	704	8	+	part of a light responsive element
Achv4a03GSAman00001.t1	#N/A	HapA	GC-motif	CCCCCG	1940	6	-	enhancer-like element involved in anoxic specific inducibility
Achv4a03GSAman00001.t1	#N/A	HapA	ARE	AAACCA	1926	6	-	cis-acting regulatory element essential for the anaerobic induction
Achv4a03GSAman00001.t1	#N/A	HapA	G-Box	CACGTT	986	6	-	cis-acting regulatory element involved in light responsiveness
Achv4a03GSAman00001.t1	#N/A	HapA	G-Box	CACGTT	1432	6	+	cis-acting regulatory element involved in light responsiveness
Achv4a03GSAman00001.t1	#N/A	HapA	O2-site	GATGA(C/T)(A/G)TG(A/G)	1341	8	+	cis-acting regulatory element involved in zein metabolism regulation
Achv4a03GSAman00001.t1	#N/A	HapA	TC-rich repeats	ATTCTCTAAC	1086	9	-	cis-acting element involved in defense and stress responsiveness
Achv4a03GSAman00001.t1	#N/A	HapA	AuxRR-core	GGTCCAT	1314	7	-	cis-acting regulatory element involved in auxin responsiveness
Achv4a03GSAman00001.t1	#N/A	HapA	I-box	atGATAAGGTC	216	10	-	part of a light responsive element
Achv4a03GSAman00001.t1	#N/A	HapA	I-box	gGATAAGGTG	1698	9	-	part of a light responsive element
Achv4a03GSAman00001.t1	#N/A	HapA	TATC-box	TATCCCA	1496	7	+	cis-acting element involved in gibberellin-responsiveness
Achv4a03GSAman00001.t1	#N/A	HapA	circadian	CAAAGATATC	357	9	+	cis-acting regulatory element involved in circadian control
Achv4a03GSAman00001.t1	#N/A	HapA	circadian	CAAAGATATC	361	9	-	cis-acting regulatory element involved in circadian control
Achv4a03GSAman00002.t1	#N/A	HapA	ACE	CTAACGTATT	365	9	+	cis-acting element involved in light responsiveness
Achv4a03GSAman00002.t1	#N/A	HapA	AE-box	AGAAACTT	1926	8	-	part of a module for light response
Achv4a03GSAman00002.t1	#N/A	HapA	MRE	AACCTAA	848	7	-	MYB binding site involved in light responsiveness
Achv4a03GSAman00002.t1	#N/A	HapA	TCA-element	CCATCTTTTT	1848	9	+	cis-acting element involved in salicylic acid responsiveness
Achv4a03GSAman00002.t1	#N/A	HapA	I-box	AAGATAAGGCT	42	10	-	part of a light responsive element
Achv4a03GSAman00002.t1	#N/A	HapA	TC-rich repeats	GTTTTCTTAC	1619	9	-	cis-acting element involved in defense and stress responsiveness
Achv4a03GSAman00002.t1	#N/A	HapA	GT1-motif	GGTTAA	851	6	+	light responsive element
Achv4a03GSAman00002.t1	#N/A	HapA	CCAAT-box	CAACGG	98	6	+	MYBHv1 binding site
Achv4a03GSAman00002.t1	#N/A	HapA	LTR	CCGAAA	897	6	+	cis-acting element involved in low-temperature responsiveness
Achv4a03GSAman00002.t1	#N/A	HapA	TCCC-motif	TCTCCCT	30	7	+	part of a light responsive element
Achv4a03GSAman00002.t1	#N/A	HapA	TATC-box	TATCCCA	752	7	-	cis-acting element involved in gibberellin-responsiveness
Achv4a03GSAman00002.t1	#N/A	HapA	TATC-box	TATCCCA	1532	7	+	cis-acting element involved in gibberellin-responsiveness
Achv4a03GSAman00002.t1	#N/A	HapA	TCT-motif	TCTTAC	888	6	-	part of a light responsive element
Achv4a03GSAman00002.t1	#N/A	HapA	Gap-box	CAAATGAA(A/G)A	1576	9.5	-	part of a light responsive element
Achv4a03GSAman00002.t1	#N/A	HapA	MBS	CAACTG	730	6	+	MYB binding site involved in drought-inducibility
Achv4a03GSAman00002.t1	#N/A	HapA	MBS	CAACTG	1537	6	-	MYB binding site involved in drought-inducibility
Achv4a03GSAman00003.t1	#N/A	HapA	ARE	AAACCA	1063	6	+	cis-acting regulatory element essential for the anaerobic induction
Achv4a03GSAman00003.t1	#N/A	HapA	ARE	AAACCA	1612	6	+	cis-acting regulatory element essential for the anaerobic induction
Achv4a03GSAman00003.t1	#N/A	HapA	ARE	AAACCA	1673	6	+	cis-acting regulatory element essential for the anaerobic induction
Achv4a03GSAman00003.t1	#N/A	HapA	ARE	AAACCA	1681	6	+	cis-acting regulatory element essential for the anaerobic induction
Achv4a03GSAman00003.t1	#N/A	HapA	ARE	AAACCA	1796	6	+	cis-acting regulatory element essential for the anaerobic induction
Achv4a03GSAman00003.t1	#N/A	HapA	G-Box	CACGTG	1507	6	-	cis-acting regulatory element involved in light responsiveness
Achv4a03GSAman00003.t1	#N/A	HapA	MRE	AACCTAA	1037	7	+	MYB binding site involved in light responsiveness
Achv4a03GSAman00003.t1	#N/A	HapA	MRE	AACCTAA	1661	7	+	MYB binding site involved in light responsiveness
Achv4a03GSAman00003.t1	#N/A	HapA	GT1-motif	GGTTAAT	1209	7	-	light responsive element
Achv4a03GSAman00003.t1	#N/A	HapA	GT1-motif	GGTTAA	1210	6	-	light responsive element
Achv4a03GSAman00003.t1	#N/A	HapA	Sp1	GGGCGG	1810	6	-	light responsive element
Achv4a03GSAman00003.t1	#N/A	HapA	Sp1	GGGCGG	1816	6	-	light responsive element
Achv4a03GSAman00003.t1	#N/A	HapA	Sp1	GGGCGG	1822	6	-	light responsive element
Achv4a03GSAman00003.t1	#N/A	HapA	Sp1	GGGCGG	1828	6	-	light responsive element
Achv4a03GSAman00003.t1	#N/A	HapA	Sp1	GGGCGG	1925	6	-	light responsive element
Achv4a03GSAman00003.t1	#N/A	HapA	I-box	cGATAAGGCG	1078	10	-	part of a light responsive element
Achv4a03GSAman00003.t1	#N/A	HapA	G-box	CACGTG	1507	6	-	cis-acting regulatory element involved in light responsiveness
Achv4a03GSAman00003.t1	#N/A	HapA	G-box	TACGTG	1548	6	-	cis-acting regulatory element involved in light responsiveness
Achv4a03GSAman00003.t1	#N/A	HapA	LTR	CCGAAA	1033	6	+	cis-acting element involved in low-temperature responsiveness
Achv4a03GSAman00003.t1	#N/A	HapA	LTR	CCGAAA	1573	6	-	cis-acting element involved in low-temperature responsiveness
Achv4a03GSAman00003.t1	#N/A	HapA	LTR	CCGAAA	1726	6	-	cis-acting element involved in low-temperature responsiveness
Achv4a03GSAman00003.t1	#N/A	HapA	circadian	CAAAGATATC	342	9	-	cis-acting regulatory element involved in circadian control
Achv4a03GSAman00003.t1	#N/A	HapA	circadian	CAAAGATATC	805	9	-	cis-acting regulatory element involved in circadian control
Achv4a03GSAman00003.t1	#N/A	HapA	GA-motif	ATAGATAA	733	8	+	part of a light responsive element
Achv4a03GSAman00003.t1	#N/A	HapA	Box 4	ATTAAT	1120	6	-	part of a conserved DNA module involved in light responsiveness
Achv4a03GSAman00003.t1	#N/A	HapA	Box 4	ATTAAT	1193	6	-	part of a conserved DNA module involved in light responsiveness
Achv4a03GSAman00003.t1	#N/A	HapA	Box 4	ATTAAT	1286	6	-	part of a conserved DNA module involved in light responsiveness
Achv4a03GSAman00003.t1	#N/A	HapA	Box 4	ATTAAT	1386	6	-	part of a conserved DNA module involved in light responsiveness
Achv4a03GSAman00003.t1	#N/A	HapA	Box 4	ATTAAT	1522	6	-	part of a conserved DNA module involved in light responsiveness
Achv4a03GSAman00003.t1	#N/A	HapA	ABRE	CACGTG	1507	6	-	cis-acting element involved in the abscisic acid responsiveness
Achv4a03GSAman00003.t1	#N/A	HapA	ABRE	ACGTG	1508	5	+	cis-acting element involved in the abscisic acid responsiveness
Achv4a03GSAman00003.t1	#N/A	HapA	ABRE	ACGTG	1548	5	-	cis-acting element involved in the abscisic acid responsiveness
Achv4a03GSAman00003.t1	#N/A	HapA	GC-motif	CCCCCG	1813	6	+	enhancer-like element involved in anoxic specific inducibility
Achv4a03GSAman00003.t1	#N/A	HapA	GC-motif	CCCCCG	1819	6	+	enhancer-like element involved in anoxic specific inducibility
Achv4a03GSAman00003.t1	#N/A	HapA	GC-motif	CCCCCG	1825	6	+	enhancer-like element involved in anoxic specific inducibility
Achv4a03GSAman00003.t1	#N/A	HapA	GC-motif	CCCCCG	1922	6	+	enhancer-like element involved in anoxic specific inducibility
Achv4a03g003250.t1	#N/A	HapA	TCT-motif	TCTTAC	185	6	-	part of a light responsive element
Achv4a03g003250.t1	#N/A	HapA	AT-rich sequence	TAAAATACT	307	9	-	element for maximal elicitor-mediated activation (2copies)
Achv4a03g003250.t1	#N/A	HapA	Box 4	ATTAAT	628	6	+	part of a conserved DNA module involved in light responsiveness
Achv4a03g003250.t1	#N/A	HapA	Box 4	ATTAAT	749	6	+	part of a conserved DNA module involved in light responsiveness
Achv4a03g003250.t1	#N/A	HapA	Box 4	ATTAAT	1171	6	-	part of a conserved DNA module involved in light responsiveness
Achv4a03g003250.t1	#N/A	HapA	Box 4	ATTAAT	1226	6	-	part of a conserved DNA module involved in light responsiveness
Achv4a03g003250.t1	#N/A	HapA	HD-Zip 1	CAAT(A/T)ATTG	1161	8	-	element involved in differentiation of the palisade mesophyll cells
Achv4a03g003250.t1	#N/A	HapA	ABRE	ACGTG	1543	5	-	cis-acting element involved in the abscisic acid responsiveness
Achv4a03g003250.t1	#N/A	HapA	chs-CMA2a	TCACTTGA	1148	8	-	part of a light responsive element
Achv4a03g003250.t1	#N/A	HapA	CGTCA-motif	CGTCA	899	5	+	cis-acting regulatory element involved in the MeJA-responsiveness
Achv4a03g003250.t1	#N/A	HapA	CGTCA-motif	CGTCA	1696	5	+	cis-acting regulatory element involved in the MeJA-responsiveness
Achv4a03g003250.t1	#N/A	HapA	AT1-motif	AATTATTTTTTATT	1016	13	-	part of a light responsive module
Achv4a03g003250.t1	#N/A	HapA	TGACG-motif	TGACG	899	5	-	cis-acting regulatory element involved in the MeJA-responsiveness
Achv4a03g003250.t1	#N/A	HapA	TGACG-motif	TGACG	1696	5	-	cis-acting regulatory element involved in the MeJA-responsiveness
Achv4a03g003250.t1	#N/A	HapA	ACE	GCGACGTACC	1806	9	-	cis-acting element involved in light responsiveness
Achv4a03g003250.t1	#N/A	HapA	AE-box	AGAAACTT	1905	8	-	part of a module for light response
Achv4a03g003250.t1	#N/A	HapA	MRE	AACCTAA	1610	7	+	MYB binding site involved in light responsiveness
Achv4a03g003250.t1	#N/A	HapA	P-box	CCTTTTG	1101	7	+	gibberellin-responsive element
Achv4a03g003250.t1	#N/A	HapA	TC-rich repeats	ATTCTCTAAC	146	9	-	cis-acting element involved in defense and stress responsiveness
Achv4a03g003250.t1	#N/A	HapA	TCA-element	TCAGAAGAGG	432	9	+	cis-acting element involved in salicylic acid responsiveness
Achv4a03g003250.t1	#N/A	HapA	G-box	CACGTC	1543	6	+	cis-acting regulatory element involved in light responsiveness
Achv4a03g003250.t1	#N/A	HapA	TCCC-motif	TCTCCCT	1923	7	+	part of a light responsive element
Achv4a03g003250.t1	#N/A	HapA	LTR	CCGAAA	770	6	-	cis-acting element involved in low-temperature responsiveness
Achv4a03g003250.t1	#N/A	HapA	LTR	CCGAAA	1374	6	+	cis-acting element involved in low-temperature responsiveness
Achv4a03g003250.t1	#N/A	HapA	LTR	CCGAAA	1436	6	+	cis-acting element involved in low-temperature responsiveness
Achv4a03g003338.t1	#N/A	HapA	ARE	AAACCA	20	6	-	cis-acting regulatory element essential for the anaerobic induction
Achv4a03g003338.t1	#N/A	HapA	ARE	AAACCA	639	6	-	cis-acting regulatory element essential for the anaerobic induction
Achv4a03g003338.t1	#N/A	HapA	AE-box	AGAAACAA	533	8	+	part of a module for light response
Achv4a03g003338.t1	#N/A	HapA	AE-box	AGAAACAA	1568	8	-	part of a module for light response
Achv4a03g003338.t1	#N/A	HapA	MRE	AACCTAA	781	7	+	MYB binding site involved in light responsiveness
Achv4a03g003338.t1	#N/A	HapA	MRE	AACCTAA	1070	7	+	MYB binding site involved in light responsiveness
Achv4a03g003338.t1	#N/A	HapA	I-box	TGATAATGT	1908	9	-	part of a light responsive element
Achv4a03g003338.t1	#N/A	HapA	GT1-motif	GGTTAA	779	6	-	light responsive element
Achv4a03g003338.t1	#N/A	HapA	P-box	CCTTTTG	810	7	+	gibberellin-responsive element
Achv4a03g003338.t1	#N/A	HapA	chs-CMA1a	TTACTTAA	821	8	-	part of a light responsive element
Achv4a03g003338.t1	#N/A	HapA	chs-CMA1a	TTACTTAA	1232	8	-	part of a light responsive element
Achv4a03g003338.t1	#N/A	HapA	CCAAT-box	CAACGG	1050	6	-	MYBHv1 binding site
Achv4a03g003338.t1	#N/A	HapA	HD-Zip 3	GTAAT(G/C)ATTAC	1934	9.5	-	protein binding site
Achv4a03g003338.t1	#N/A	HapA	WUN-motif	AAATTTCCT	1611	9	+	wound-responsive element
Achv4a03g003338.t1	#N/A	HapA	GATA-motif	GATAGGG	595	7	-	part of a light responsive element
Achv4a03g003338.t1	#N/A	HapA	GATA-motif	AAGGATAAGG	1639	9	-	part of a light responsive element
Achv4a03g003338.t1	#N/A	HapA	Box 4	ATTAAT	1239	6	-	part of a conserved DNA module involved in light responsiveness
Achv4a03g003338.t1	#N/A	HapA	MSA-like	TCCAACGGT	1049	9	-	cis-acting element involved in cell cycle regulation
Achv4a03g003338.t1	#N/A	HapA	MBS	CAACTG	1434	6	+	MYB binding site involved in drought-inducibility
Achv4a03g003338.t1	#N/A	HapA	ATCT-motif	AATCTAATCC	316	9	+	part of a conserved DNA module involved in light responsiveness
Achv4a03g003338.t1	#N/A	HapA	ATCT-motif	AATCTAATCC	604	9	-	part of a conserved DNA module involved in light responsiveness
Achv4a03g003344.t1	#N/A	HapA	ARE	AAACCA	697	6	+	cis-acting regulatory element essential for the anaerobic induction
Achv4a03g003344.t1	#N/A	HapA	ARE	AAACCA	1990	6	-	cis-acting regulatory element essential for the anaerobic induction
Achv4a03g003344.t1	#N/A	HapA	CGTCA-motif	CGTCA	451	5	-	cis-acting regulatory element involved in the MeJA-responsiveness
Achv4a03g003344.t1	#N/A	HapA	CGTCA-motif	CGTCA	1452	5	-	cis-acting regulatory element involved in the MeJA-responsiveness
Achv4a03g003344.t1	#N/A	HapA	CGTCA-motif	CGTCA	1522	5	-	cis-acting regulatory element involved in the MeJA-responsiveness
Achv4a03g003344.t1	#N/A	HapA	Box II	TGGTAATAA	239	9	-	part of a light responsive element
Achv4a03g003344.t1	#N/A	HapA	TGACG-motif	TGACG	451	5	+	cis-acting regulatory element involved in the MeJA-responsiveness
Achv4a03g003344.t1	#N/A	HapA	TGACG-motif	TGACG	1452	5	+	cis-acting regulatory element involved in the MeJA-responsiveness
Achv4a03g003344.t1	#N/A	HapA	TGACG-motif	TGACG	1522	5	+	cis-acting regulatory element involved in the MeJA-responsiveness
Achv4a03g003344.t1	#N/A	HapA	TATC-box	TATCCCA	347	7	-	cis-acting element involved in gibberellin-responsiveness
Achv4a03g003344.t1	#N/A	HapA	chs-CMA1a	TTACTTAA	1367	8	+	part of a light responsive element
Achv4a03g003344.t1	#N/A	HapA	P-box	CCTTTTG	982	7	+	gibberellin-responsive element
Achv4a03g003344.t1	#N/A	HapA	P-box	CCTTTTG	1272	7	+	gibberellin-responsive element
Achv4a03g003344.t1	#N/A	HapA	G-box	TACGTG	804	6	-	cis-acting regulatory element involved in light responsiveness
Achv4a03g003344.t1	#N/A	HapA	3-AF3 binding site	CACTATCTAAC	1194	10	+	part of a conserved DNA module array (CMA3)
Achv4a03g003344.t1	#N/A	HapA	TCT-motif	TCTTAC	1609	6	+	part of a light responsive element
Achv4a03g003344.t1	#N/A	HapA	TCT-motif	TCTTAC	1690	6	-	part of a light responsive element
Achv4a03g003344.t1	#N/A	HapA	SARE	TTCGACCATCTT	1722	11	-	cis-acting element involved in salicylic acid responsiveness
Achv4a03g003344.t1	#N/A	HapA	MBSI	aaaAaaC(G/C)GTTA	694	10.5	+	MYB binding site involved in flavonoid biosynthetic genes regulation
Achv4a03g003344.t1	#N/A	HapA	ABRE	ACGTG	804	5	-	cis-acting element involved in the abscisic acid responsiveness
Achv4a03g003344.t1	#N/A	HapA	Box 4	ATTAAT	826	6	+	part of a conserved DNA module involved in light responsiveness
Achv4a03g003666.t1	#N/A	HapA	ARE	AAACCA	1509	6	+	cis-acting regulatory element essential for the anaerobic induction
Achv4a03g003666.t1	#N/A	HapA	ARE	AAACCA	1949	6	+	cis-acting regulatory element essential for the anaerobic induction
Achv4a03g003666.t1	#N/A	HapA	AE-box	AGAAACTT	348	8	-	part of a module for light response
Achv4a03g003666.t1	#N/A	HapA	CCAAT-box	CAACGG	1020	6	-	MYBHv1 binding site
Achv4a03g003666.t1	#N/A	HapA	Sp1	GGGCGG	1073	6	+	light responsive element
Achv4a03g003666.t1	#N/A	HapA	TC-rich repeats	GTTTTCTTAC	1044	9	+	cis-acting element involved in defense and stress responsiveness
Achv4a03g003666.t1	#N/A	HapA	TC-rich repeats	GTTTTCTTAC	1411	9	+	cis-acting element involved in defense and stress responsiveness
Achv4a03g003666.t1	#N/A	HapA	I-box	gGATAAGGTG	1976	9	-	part of a light responsive element
Achv4a03g003666.t1	#N/A	HapA	TATC-box	TATCCCA	1579	7	+	cis-acting element involved in gibberellin-responsiveness
Achv4a03g003666.t1	#N/A	HapA	TCT-motif	TCTTAC	156	6	-	part of a light responsive element
Achv4a03g003666.t1	#N/A	HapA	TCT-motif	TCTTAC	1048	6	+	part of a light responsive element
Achv4a03g003666.t1	#N/A	HapA	TCT-motif	TCTTAC	1154	6	+	part of a light responsive element
Achv4a03g003666.t1	#N/A	HapA	GATA-motif	AAGGATAAGG	1978	9	-	part of a light responsive element
Achv4a03g003666.t1	#N/A	HapA	Box 4	ATTAAT	897	6	+	part of a conserved DNA module involved in light responsiveness
Achv4a03g003666.t1	#N/A	HapA	Box 4	ATTAAT	1210	6	-	part of a conserved DNA module involved in light responsiveness
Achv4a03g003666.t1	#N/A	HapA	Unnamed__1	GAATTTAATTAA	1202	11	-	60K protein binding site
Achv4a03g003666.t1	#N/A	HapA	ABRE	CGTACGTGCA	971	9	+	cis-acting element involved in the abscisic acid responsiveness
Achv4a03g003690.t1	#N/A	HapA	TGACG-motif	TGACG	576	5	-	cis-acting regulatory element involved in the MeJA-responsiveness
Achv4a03g003690.t1	#N/A	HapA	TGACG-motif	TGACG	858	5	-	cis-acting regulatory element involved in the MeJA-responsiveness
Achv4a03g003690.t1	#N/A	HapA	TGACG-motif	TGACG	1487	5	-	cis-acting regulatory element involved in the MeJA-responsiveness
Achv4a03g003690.t1	#N/A	HapA	G-Box	TCCACATGGCA	1684	10	-	cis-acting regulatory element involved in light responsiveness
Achv4a03g003690.t1	#N/A	HapA	G-Box	CACGTT	1817	6	+	cis-acting regulatory element involved in light responsiveness
Achv4a03g003690.t1	#N/A	HapA	CGTCA-motif	CGTCA	576	5	+	cis-acting regulatory element involved in the MeJA-responsiveness
Achv4a03g003690.t1	#N/A	HapA	CGTCA-motif	CGTCA	858	5	+	cis-acting regulatory element involved in the MeJA-responsiveness
Achv4a03g003690.t1	#N/A	HapA	CGTCA-motif	CGTCA	1487	5	+	cis-acting regulatory element involved in the MeJA-responsiveness
Achv4a03g003690.t1	#N/A	HapA	MRE	AACCTAA	1748	7	+	MYB binding site involved in light responsiveness
Achv4a03g003690.t1	#N/A	HapA	G-box	CACGAC	1482	6	+	cis-acting regulatory element involved in light responsiveness
Achv4a03g003690.t1	#N/A	HapA	CCAAT-box	CAACGG	1860	6	-	MYBHv1 binding site
Achv4a03g003690.t1	#N/A	HapA	I-box	gGATAAGGTG	786	9	-	part of a light responsive element
Achv4a03g003690.t1	#N/A	HapA	AuxRR-core	GGTCCAT	595	7	+	cis-acting regulatory element involved in auxin responsiveness
Achv4a03g003690.t1	#N/A	HapA	P-box	CCTTTTG	320	7	-	gibberellin-responsive element
Achv4a03g003690.t1	#N/A	HapA	TC-rich repeats	ATTCTCTAAC	1240	9	-	cis-acting element involved in defense and stress responsiveness
Achv4a03g003690.t1	#N/A	HapA	Sp1	GGGCGG	669	6	-	light responsive element
Achv4a03g003690.t1	#N/A	HapA	GT1-motif	GGTTAA	1608	6	-	light responsive element
Achv4a03g003690.t1	#N/A	HapA	GT1-motif	GGTTAAT	1643	7	-	light responsive element
Achv4a03g003690.t1	#N/A	HapA	GT1-motif	GGTTAA	1644	6	-	light responsive element
Achv4a03g003690.t1	#N/A	HapA	CAT-box	GCCACT	853	6	-	cis-acting regulatory element related to meristem expression
Achv4a03g003690.t1	#N/A	HapA	GATA-motif	GATAGGG	672	7	-	part of a light responsive element
Achv4a03g003690.t1	#N/A	HapA	TGA-element	AACGAC	1532	6	+	auxin-responsive element
Achv4a03g003690.t1	#N/A	HapA	MBS	CAACTG	742	6	-	MYB binding site involved in drought-inducibility
Achv4a03g003690.t1	#N/A	HapA	Box 4	ATTAAT	1662	6	-	part of a conserved DNA module involved in light responsiveness
Achv4a03g003690.t1	#N/A	HapA	ABRE	ACGTG	1817	5	-	cis-acting element involved in the abscisic acid responsiveness
Achv4a03g003690.t1	#N/A	HapA	ATCT-motif	AATCTAATCC	1748	9	+	part of a conserved DNA module involved in light responsiveness
Achv4a03g003705.t1	#N/A	HapA	Box 4	ATTAAT	435	6	+	part of a conserved DNA module involved in light responsiveness
Achv4a03g003705.t1	#N/A	HapA	Box 4	ATTAAT	864	6	+	part of a conserved DNA module involved in light responsiveness
Achv4a03g003705.t1	#N/A	HapA	MBS	CAACTG	1782	6	+	MYB binding site involved in drought-inducibility
Achv4a03g003705.t1	#N/A	HapA	CAG-motif	GAAAGGCAGAC	217	10	-	part of a light response element
Achv4a03g003705.t1	#N/A	HapA	ABRE	ACGTG	339	5	-	cis-acting element involved in the abscisic acid responsiveness
Achv4a03g003705.t1	#N/A	HapA	TGA-element	AACGAC	1135	6	-	auxin-responsive element
Achv4a03g003705.t1	#N/A	HapA	L-box	ATCCCACCTAC	1208	10	-	part of a light responsive element
Achv4a03g003705.t1	#N/A	HapA	GATA-motif	GATAGGA	178	7	-	part of a light responsive element
Achv4a03g003705.t1	#N/A	HapA	TCA-element	CCATCTTTTT	1286	9	-	cis-acting element involved in salicylic acid responsiveness
Achv4a03g003705.t1	#N/A	HapA	GT1-motif	GGTTAAT	1411	7	-	light responsive element
Achv4a03g003705.t1	#N/A	HapA	GT1-motif	GGTTAA	1412	6	-	light responsive element
Achv4a03g003705.t1	#N/A	HapA	I-box	AAGATAAGGCT	129	10	-	part of a light responsive element
Achv4a03g003705.t1	#N/A	HapA	G-box	CACGAC	388	6	-	cis-acting regulatory element involved in light responsiveness
Achv4a03g003705.t1	#N/A	HapA	G-box	CTTCCACGTGGCA	557	12	+	cis-acting regulatory element involved in light responsiveness
Achv4a03g003705.t1	#N/A	HapA	G-box	GCCACGTGGA	559	9	-	cis-acting regulatory element involved in light responsiveness
Achv4a03g003705.t1	#N/A	HapA	LTR	CCGAAA	238	6	-	cis-acting element involved in low-temperature responsiveness
Achv4a03g003705.t1	#N/A	HapA	TCCC-motif	TCTCCCT	750	7	+	part of a light responsive element
Achv4a03g003705.t1	#N/A	HapA	ARE	AAACCA	714	6	+	cis-acting regulatory element essential for the anaerobic induction
Achv4a03g003705.t1	#N/A	HapA	ARE	AAACCA	986	6	+	cis-acting regulatory element essential for the anaerobic induction
Achv4a03g003705.t1	#N/A	HapA	ARE	AAACCA	1733	6	-	cis-acting regulatory element essential for the anaerobic induction
Achv4a03g003705.t1	#N/A	HapA	CGTCA-motif	CGTCA	1038	5	-	cis-acting regulatory element involved in the MeJA-responsiveness
Achv4a03g003705.t1	#N/A	HapA	G-Box	CACGTT	339	6	+	cis-acting regulatory element involved in light responsiveness
Achv4a03g003705.t1	#N/A	HapA	G-Box	TCCACATGGCA	559	10	+	cis-acting regulatory element involved in light responsiveness
Achv4a03g003705.t1	#N/A	HapA	TGACG-motif	TGACG	1038	5	+	cis-acting regulatory element involved in the MeJA-responsiveness
Achv4a03g003737.t1	#N/A	HapA	CGTCA-motif	CGTCA	796	5	+	cis-acting regulatory element involved in the MeJA-responsiveness
Achv4a03g003737.t1	#N/A	HapA	CGTCA-motif	CGTCA	1696	5	+	cis-acting regulatory element involved in the MeJA-responsiveness
Achv4a03g003737.t1	#N/A	HapA	ARE	AAACCA	524	6	-	cis-acting regulatory element essential for the anaerobic induction
Achv4a03g003737.t1	#N/A	HapA	ARE	AAACCA	1546	6	+	cis-acting regulatory element essential for the anaerobic induction
Achv4a03g003737.t1	#N/A	HapA	ARE	AAACCA	1801	6	+	cis-acting regulatory element essential for the anaerobic induction
Achv4a03g003737.t1	#N/A	HapA	TGACG-motif	TGACG	796	5	-	cis-acting regulatory element involved in the MeJA-responsiveness
Achv4a03g003737.t1	#N/A	HapA	TGACG-motif	TGACG	1696	5	-	cis-acting regulatory element involved in the MeJA-responsiveness
Achv4a03g003737.t1	#N/A	HapA	G-Box	CACGTG	1730	6	-	cis-acting regulatory element involved in light responsiveness
Achv4a03g003737.t1	#N/A	HapA	GATT-motif	CTCCTGATTGGA	1647	11	-	part of a light responsive element
Achv4a03g003737.t1	#N/A	HapA	I-box	GATAAGGGT	787	9	+	part of a light responsive element
Achv4a03g003737.t1	#N/A	HapA	I-box	GTATAAGGCC	1290	9	-	part of a light responsive element
Achv4a03g003737.t1	#N/A	HapA	I-box	atGATAAGGTC	1347	10	-	part of a light responsive element
Achv4a03g003737.t1	#N/A	HapA	G-box	CACGTG	1730	6	-	cis-acting regulatory element involved in light responsiveness
Achv4a03g003737.t1	#N/A	HapA	CAT-box	GCCACT	261	6	+	cis-acting regulatory element related to meristem expression
Achv4a03g003737.t1	#N/A	HapA	CAT-box	GCCACT	1539	6	-	cis-acting regulatory element related to meristem expression
Achv4a03g003737.t1	#N/A	HapA	ABRE	TACGGTC	722	7	+	cis-acting element involved in the abscisic acid responsiveness
Achv4a03g003737.t1	#N/A	HapA	ABRE	AACCCGG	806	7	-	cis-acting element involved in the abscisic acid responsiveness
Achv4a03g003737.t1	#N/A	HapA	ABRE	CACGTG	1730	6	-	cis-acting element involved in the abscisic acid responsiveness
Achv4a03g003737.t1	#N/A	HapA	ABRE	ACGTG	1731	5	+	cis-acting element involved in the abscisic acid responsiveness
Achv4a03g003737.t1	#N/A	HapA	LAMP-element	CTTTATCA	37	8	+	part of a light responsive element
Achv4a03g003737.t1	#N/A	HapA	Box 4	ATTAAT	111	6	+	part of a conserved DNA module involved in light responsiveness
Achv4a03g003737.t1	#N/A	HapA	Box 4	ATTAAT	1340	6	-	part of a conserved DNA module involved in light responsiveness
Achv4a03g003737.t1	#N/A	HapA	Box 4	ATTAAT	1436	6	-	part of a conserved DNA module involved in light responsiveness
Achv4a03g003737.t1	#N/A	HapA	Box 4	ATTAAT	1449	6	-	part of a conserved DNA module involved in light responsiveness
Achv4a03g003738.t1	#N/A	HapA	TCCC-motif	TCTCCCT	942	7	+	part of a light responsive element
Achv4a03g003738.t1	#N/A	HapA	LTR	CCGAAA	1919	6	-	cis-acting element involved in low-temperature responsiveness
Achv4a03g003738.t1	#N/A	HapA	GA-motif	ATAGATAA	95	8	-	part of a light responsive element
Achv4a03g003738.t1	#N/A	HapA	GA-motif	ATAGATAA	299	8	+	part of a light responsive element
Achv4a03g003738.t1	#N/A	HapA	chs-CMA1a	TTACTTAA	449	8	+	part of a light responsive element
Achv4a03g003738.t1	#N/A	HapA	TC-rich repeats	ATTCTCTAAC	1296	9	-	cis-acting element involved in defense and stress responsiveness
Achv4a03g003738.t1	#N/A	HapA	P-box	CCTTTTG	1841	7	+	gibberellin-responsive element
Achv4a03g003738.t1	#N/A	HapA	GCN4_motif	TGAGTCA	904	7	-	cis-regulatory element involved in endosperm expression
Achv4a03g003738.t1	#N/A	HapA	GCN4_motif	TGAGTCA	1732	7	-	cis-regulatory element involved in endosperm expression
Achv4a03g003738.t1	#N/A	HapA	G-box	CACGTC	311	6	+	cis-acting regulatory element involved in light responsiveness
Achv4a03g003738.t1	#N/A	HapA	G-box	TACGTG	407	6	-	cis-acting regulatory element involved in light responsiveness
Achv4a03g003738.t1	#N/A	HapA	G-box	TACGTG	598	6	-	cis-acting regulatory element involved in light responsiveness
Achv4a03g003738.t1	#N/A	HapA	AE-box	AGAAACTT	967	8	+	part of a module for light response
Achv4a03g003738.t1	#N/A	HapA	CGTCA-motif	CGTCA	313	5	+	cis-acting regulatory element involved in the MeJA-responsiveness
Achv4a03g003738.t1	#N/A	HapA	TGACG-motif	TGACG	313	5	-	cis-acting regulatory element involved in the MeJA-responsiveness
Achv4a03g003738.t1	#N/A	HapA	G-Box	CACGTT	316	6	+	cis-acting regulatory element involved in light responsiveness
Achv4a03g003738.t1	#N/A	HapA	ABRE	ACGTG	311	5	-	cis-acting element involved in the abscisic acid responsiveness
Achv4a03g003738.t1	#N/A	HapA	ABRE	ACGTG	316	5	-	cis-acting element involved in the abscisic acid responsiveness
Achv4a03g003738.t1	#N/A	HapA	ABRE	ACGTG	407	5	-	cis-acting element involved in the abscisic acid responsiveness
Achv4a03g003738.t1	#N/A	HapA	ABRE	ACGTG	598	5	-	cis-acting element involved in the abscisic acid responsiveness
Achv4a03g003738.t1	#N/A	HapA	ABRE	GACACGTACGT	1802	10	-	cis-acting element involved in the abscisic acid responsiveness
Achv4a03g003738.t1	#N/A	HapA	Box 4	ATTAAT	1404	6	-	part of a conserved DNA module involved in light responsiveness
Achv4a03g003738.t1	#N/A	HapA	CAT-box	GCCACT	1051	6	-	cis-acting regulatory element related to meristem expression
Achv4a03g003993.t1	#N/A	HapA	MBS	CAACTG	1353	6	-	MYB binding site involved in drought-inducibility
Achv4a03g003993.t1	#N/A	HapA	Box 4	ATTAAT	453	6	+	part of a conserved DNA module involved in light responsiveness
Achv4a03g003993.t1	#N/A	HapA	Box 4	ATTAAT	699	6	+	part of a conserved DNA module involved in light responsiveness
Achv4a03g003993.t1	#N/A	HapA	Box 4	ATTAAT	781	6	+	part of a conserved DNA module involved in light responsiveness
Achv4a03g003993.t1	#N/A	HapA	Box 4	ATTAAT	817	6	+	part of a conserved DNA module involved in light responsiveness
Achv4a03g003993.t1	#N/A	HapA	CAT-box	GCCACT	281	6	-	cis-acting regulatory element related to meristem expression
Achv4a03g003993.t1	#N/A	HapA	TCT-motif	TCTTAC	396	6	-	part of a light responsive element
Achv4a03g003993.t1	#N/A	HapA	TCT-motif	TCTTAC	1548	6	-	part of a light responsive element
Achv4a03g003993.t1	#N/A	HapA	TCT-motif	TCTTAC	1656	6	-	part of a light responsive element
Achv4a03g003993.t1	#N/A	HapA	TGA-element	AACGAC	1347	6	-	auxin-responsive element
Achv4a03g003993.t1	#N/A	HapA	G-box	CACGAC	378	6	-	cis-acting regulatory element involved in light responsiveness
Achv4a03g003993.t1	#N/A	HapA	AAAC-motif	CAATCAAAACCT	1521	11	-	light responsive element
Achv4a03g003993.t1	#N/A	HapA	GCN4_motif	TGAGTCA	742	7	-	cis-regulatory element involved in endosperm expression
Achv4a03g003993.t1	#N/A	HapA	TC-rich repeats	GTTTTCTTAC	566	9	+	cis-acting element involved in defense and stress responsiveness
Achv4a03g003993.t1	#N/A	HapA	TC-rich repeats	GTTTTCTTAC	1682	9	+	cis-acting element involved in defense and stress responsiveness
Achv4a03g003993.t1	#N/A	HapA	TCCC-motif	TCTCCCT	1565	7	-	part of a light responsive element
Achv4a03g003993.t1	#N/A	HapA	TGACG-motif	TGACG	1441	5	+	cis-acting regulatory element involved in the MeJA-responsiveness
Achv4a03g003993.t1	#N/A	HapA	CGTCA-motif	CGTCA	1441	5	-	cis-acting regulatory element involved in the MeJA-responsiveness
Achv4a03g003993.t1	#N/A	HapA	MRE	AACCTAA	1427	7	-	MYB binding site involved in light responsiveness
Achv4a03g003993.t1	#N/A	HapA	MRE	AACCTAA	1519	7	-	MYB binding site involved in light responsiveness
Achv4a03g004156.t1	#N/A	HapA	Box 4	ATTAAT	408	6	+	part of a conserved DNA module involved in light responsiveness
Achv4a03g004156.t1	#N/A	HapA	Box 4	ATTAAT	609	6	+	part of a conserved DNA module involved in light responsiveness
Achv4a03g004156.t1	#N/A	HapA	Box 4	ATTAAT	613	6	+	part of a conserved DNA module involved in light responsiveness
Achv4a03g004156.t1	#N/A	HapA	Box 4	ATTAAT	1181	6	-	part of a conserved DNA module involved in light responsiveness
Achv4a03g004156.t1	#N/A	HapA	Box 4	ATTAAT	1876	6	-	part of a conserved DNA module involved in light responsiveness
Achv4a03g004156.t1	#N/A	HapA	MBS	CAACTG	1489	6	+	MYB binding site involved in drought-inducibility
Achv4a03g004156.t1	#N/A	HapA	ABRE	ACGTG	507	5	+	cis-acting element involved in the abscisic acid responsiveness
Achv4a03g004156.t1	#N/A	HapA	ABRE	ACGTG	1458	5	+	cis-acting element involved in the abscisic acid responsiveness
Achv4a03g004156.t1	#N/A	HapA	TCT-motif	TCTTAC	515	6	+	part of a light responsive element
Achv4a03g004156.t1	#N/A	HapA	TCT-motif	TCTTAC	1892	6	+	part of a light responsive element
Achv4a03g004156.t1	#N/A	HapA	AT-rich sequence	TAAAATACT	226	9	-	element for maximal elicitor-mediated activation (2copies)
Achv4a03g004156.t1	#N/A	HapA	AT-rich sequence	TAAAATACT	592	9	+	element for maximal elicitor-mediated activation (2copies)
Achv4a03g004156.t1	#N/A	HapA	I-box	cGATAAGGCG	291	9	+	part of a light responsive element
Achv4a03g004156.t1	#N/A	HapA	TC-rich repeats	GTTTTCTTAC	511	9	+	cis-acting element involved in defense and stress responsiveness
Achv4a03g004156.t1	#N/A	HapA	GT1-motif	GGTTAA	716	6	-	light responsive element
Achv4a03g004156.t1	#N/A	HapA	G-box	CACGAC	1936	6	-	cis-acting regulatory element involved in light responsiveness
Achv4a03g004156.t1	#N/A	HapA	GA-motif	ATAGATAA	1227	8	-	part of a light responsive element
Achv4a03g004156.t1	#N/A	HapA	ARE	AAACCA	1391	6	+	cis-acting regulatory element essential for the anaerobic induction
Achv4a03g004156.t1	#N/A	HapA	ARE	AAACCA	1863	6	+	cis-acting regulatory element essential for the anaerobic induction
Achv4a03g004156.t1	#N/A	HapA	AT1-motif	AATTATTTTTTATT	676	13	-	part of a light responsive module
Achv4a03g004156.t1	#N/A	HapA	CGTCA-motif	CGTCA	1519	5	+	cis-acting regulatory element involved in the MeJA-responsiveness
Achv4a03g004156.t1	#N/A	HapA	CGTCA-motif	CGTCA	1638	5	+	cis-acting regulatory element involved in the MeJA-responsiveness
Achv4a03g004156.t1	#N/A	HapA	CGTCA-motif	CGTCA	1731	5	-	cis-acting regulatory element involved in the MeJA-responsiveness
Achv4a03g004156.t1	#N/A	HapA	G-Box	CACGTT	506	6	-	cis-acting regulatory element involved in light responsiveness
Achv4a03g004156.t1	#N/A	HapA	G-Box	CACGTT	1457	6	-	cis-acting regulatory element involved in light responsiveness
Achv4a03g004156.t1	#N/A	HapA	TGACG-motif	TGACG	1519	5	-	cis-acting regulatory element involved in the MeJA-responsiveness
Achv4a03g004156.t1	#N/A	HapA	TGACG-motif	TGACG	1638	5	-	cis-acting regulatory element involved in the MeJA-responsiveness
Achv4a03g004156.t1	#N/A	HapA	TGACG-motif	TGACG	1731	5	+	cis-acting regulatory element involved in the MeJA-responsiveness
Achv4a03g004156.t1	#N/A	HapA	MRE	AACCTAA	205	7	+	MYB binding site involved in light responsiveness
Achv4a03g004203.t1	#N/A	HapA	ABRE	CGCACGTGTC	293	9	+	cis-acting element involved in the abscisic acid responsiveness
Achv4a03g004203.t1	#N/A	HapA	Box 4	ATTAAT	780	6	+	part of a conserved DNA module involved in light responsiveness
Achv4a03g004203.t1	#N/A	HapA	Box 4	ATTAAT	798	6	+	part of a conserved DNA module involved in light responsiveness
Achv4a03g004203.t1	#N/A	HapA	CAT-box	GCCACT	268	6	+	cis-acting regulatory element related to meristem expression
Achv4a03g004203.t1	#N/A	HapA	GARE-motif	TCTGTTG	1879	7	-	gibberellin-responsive element
Achv4a03g004203.t1	#N/A	HapA	TCT-motif	TCTTAC	628	6	+	part of a light responsive element
Achv4a03g004203.t1	#N/A	HapA	GA-motif	ATAGATAA	680	8	-	part of a light responsive element
Achv4a03g004203.t1	#N/A	HapA	TCCC-motif	TCTCCCT	1950	7	+	part of a light responsive element
Achv4a03g004203.t1	#N/A	HapA	LTR	CCGAAA	156	6	-	cis-acting element involved in low-temperature responsiveness
Achv4a03g004203.t1	#N/A	HapA	GT1-motif	GGTTAA	1624	6	+	light responsive element
Achv4a03g004203.t1	#N/A	HapA	TC-rich repeats	ATTCTCTAAC	1133	9	-	cis-acting element involved in defense and stress responsiveness
Achv4a03g004203.t1	#N/A	HapA	AE-box	AGAAACAA	1666	8	+	part of a module for light response
Achv4a03g004203.t1	#N/A	HapA	ACE	CTAACGTATT	1713	9	+	cis-acting element involved in light responsiveness
Achv4a03g004203.t1	#N/A	HapA	ATC-motif	AGCTATCCA	761	9	+	part of a conserved DNA module involved in light responsiveness
Achv4a03g004203.t1	#N/A	HapA	AT1-motif	AATTATTTTTTATT	878	13	-	part of a light responsive module
Achv4a03g004203.t1	#N/A	HapA	ARE	AAACCA	1875	6	+	cis-acting regulatory element essential for the anaerobic induction
Achv4a03g004340.t1	#N/A	HapA	P-box	CCTTTTG	792	7	-	gibberellin-responsive element
Achv4a03g004340.t1	#N/A	HapA	P-box	CCTTTTG	843	7	-	gibberellin-responsive element
Achv4a03g004340.t1	#N/A	HapA	TC-rich repeats	ATTCTCTAAC	489	9	+	cis-acting element involved in defense and stress responsiveness
Achv4a03g004340.t1	#N/A	HapA	GT1-motif	GGTTAAT	1363	7	-	light responsive element
Achv4a03g004340.t1	#N/A	HapA	GT1-motif	GGTTAA	1364	6	-	light responsive element
Achv4a03g004340.t1	#N/A	HapA	G-box	CACGAC	229	6	-	cis-acting regulatory element involved in light responsiveness
Achv4a03g004340.t1	#N/A	HapA	G-box	CACGAC	1483	6	-	cis-acting regulatory element involved in light responsiveness
Achv4a03g004340.t1	#N/A	HapA	G-box	CACGAC	1542	6	-	cis-acting regulatory element involved in light responsiveness
Achv4a03g004340.t1	#N/A	HapA	G-box	CACGTG	1835	6	-	cis-acting regulatory element involved in light responsiveness
Achv4a03g004340.t1	#N/A	HapA	CCAAT-box	CAACGG	1180	6	+	MYBHv1 binding site
Achv4a03g004340.t1	#N/A	HapA	TCCC-motif	TCTCCCT	1802	7	+	part of a light responsive element
Achv4a03g004340.t1	#N/A	HapA	TATC-box	TATCCCA	1494	7	+	cis-acting element involved in gibberellin-responsiveness
Achv4a03g004340.t1	#N/A	HapA	ARE	AAACCA	1956	6	+	cis-acting regulatory element essential for the anaerobic induction
Achv4a03g004340.t1	#N/A	HapA	CGTCA-motif	CGTCA	918	5	-	cis-acting regulatory element involved in the MeJA-responsiveness
Achv4a03g004340.t1	#N/A	HapA	CGTCA-motif	CGTCA	1525	5	-	cis-acting regulatory element involved in the MeJA-responsiveness
Achv4a03g004340.t1	#N/A	HapA	G-Box	CACGTT	285	6	+	cis-acting regulatory element involved in light responsiveness
Achv4a03g004340.t1	#N/A	HapA	G-Box	CACGTG	1835	6	-	cis-acting regulatory element involved in light responsiveness
Achv4a03g004340.t1	#N/A	HapA	TGACG-motif	TGACG	918	5	+	cis-acting regulatory element involved in the MeJA-responsiveness
Achv4a03g004340.t1	#N/A	HapA	TGACG-motif	TGACG	1525	5	+	cis-acting regulatory element involved in the MeJA-responsiveness
Achv4a03g004340.t1	#N/A	HapA	ACE	CTAACGTATT	629	9	-	cis-acting element involved in light responsiveness
Achv4a03g004340.t1	#N/A	HapA	MBS	CAACTG	1007	6	-	MYB binding site involved in drought-inducibility
Achv4a03g004340.t1	#N/A	HapA	MSA-like	(T/C)C(T/C)AACGG(T/C)(T/C)A	1688	9	-	cis-acting element involved in cell cycle regulation
Achv4a03g004340.t1	#N/A	HapA	ABRE	ACGTG	285	5	-	cis-acting element involved in the abscisic acid responsiveness
Achv4a03g004340.t1	#N/A	HapA	ABRE	CACGTG	1835	6	-	cis-acting element involved in the abscisic acid responsiveness
Achv4a03g004340.t1	#N/A	HapA	ABRE	ACGTG	1836	5	+	cis-acting element involved in the abscisic acid responsiveness
Achv4a03g004340.t1	#N/A	HapA	ATCT-motif	AATCTAATCC	988	10	-	part of a conserved DNA module involved in light responsiveness
Achv4a03g004340.t1	#N/A	HapA	CAT-box	GCCACT	939	6	-	cis-acting regulatory element related to meristem expression
Achv4a03g004340.t1	#N/A	HapA	TGA-element	AACGAC	99	6	+	auxin-responsive element
Achv4a03g004340.t1	#N/A	HapA	GATA-motif	AAGATAAGATT	1128	10	+	part of a light responsive element
Achv4a03g004340.t1	#N/A	HapA	Gap-box	CAAATGAA(A/G)A	180	9	-	part of a light responsive element
Achv4a03g004389.t1	#N/A	HapA	Box 4	ATTAAT	1084	6	-	part of a conserved DNA module involved in light responsiveness
Achv4a03g004389.t1	#N/A	HapA	Box 4	ATTAAT	1317	6	-	part of a conserved DNA module involved in light responsiveness
Achv4a03g004389.t1	#N/A	HapA	MBS	CAACTG	1178	6	-	MYB binding site involved in drought-inducibility
Achv4a03g004389.t1	#N/A	HapA	MBS	CAACTG	2001	6	+	MYB binding site involved in drought-inducibility
Achv4a03g004389.t1	#N/A	HapA	TCT-motif	TCTTAC	1058	6	-	part of a light responsive element
Achv4a03g004389.t1	#N/A	HapA	I-box	AAGATAAGGCT	1035	10	-	part of a light responsive element
Achv4a03g004389.t1	#N/A	HapA	TATC-box	TATCCCA	1214	7	-	cis-acting element involved in gibberellin-responsiveness
Achv4a03g004389.t1	#N/A	HapA	CGTCA-motif	CGTCA	1182	5	-	cis-acting regulatory element involved in the MeJA-responsiveness
Achv4a03g004389.t1	#N/A	HapA	TGACG-motif	TGACG	1182	5	+	cis-acting regulatory element involved in the MeJA-responsiveness
Achv4a03g004389.t1	#N/A	HapA	O2-site	GATGATGTGG	835	9	+	cis-acting regulatory element involved in zein metabolism regulation
Achv4a03g004389.t1	#N/A	HapA	O2-site	GATGATGTGG	838	9	+	cis-acting regulatory element involved in zein metabolism regulation
Achv4a03g004389.t1	#N/A	HapA	O2-site	GATGATGTGG	879	9	+	cis-acting regulatory element involved in zein metabolism regulation
Achv4a03g004871.t1	#N/A	HapA	AE-box	AGAAACAA	1598	8	+	part of a module for light response
Achv4a03g004871.t1	#N/A	HapA	ARE	AAACCA	1187	6	-	cis-acting regulatory element essential for the anaerobic induction
Achv4a03g004871.t1	#N/A	HapA	ARE	AAACCA	1578	6	+	cis-acting regulatory element essential for the anaerobic induction
Achv4a03g004871.t1	#N/A	HapA	ARE	AAACCA	1991	6	+	cis-acting regulatory element essential for the anaerobic induction
Achv4a03g004871.t1	#N/A	HapA	CGTCA-motif	CGTCA	587	5	+	cis-acting regulatory element involved in the MeJA-responsiveness
Achv4a03g004871.t1	#N/A	HapA	G-Box	CACGTT	396	6	+	cis-acting regulatory element involved in light responsiveness
Achv4a03g004871.t1	#N/A	HapA	ATC-motif	AGTAATCT	170	8	+	part of a conserved DNA module involved in light responsiveness
Achv4a03g004871.t1	#N/A	HapA	TGACG-motif	TGACG	587	5	-	cis-acting regulatory element involved in the MeJA-responsiveness
Achv4a03g004871.t1	#N/A	HapA	LTR	CCGAAA	1075	6	+	cis-acting element involved in low-temperature responsiveness
Achv4a03g004871.t1	#N/A	HapA	circadian	CAAAGATATC	748	9	+	cis-acting regulatory element involved in circadian control
Achv4a03g004871.t1	#N/A	HapA	GT1-motif	GGTTAA	901	6	+	light responsive element
Achv4a03g004871.t1	#N/A	HapA	GT1-motif	GGTTAAT	1489	7	+	light responsive element
Achv4a03g004871.t1	#N/A	HapA	I-box	AGATAAGG	430	8	+	part of a light responsive element
Achv4a03g004871.t1	#N/A	HapA	I-box	gGATAAGGTG	895	9	+	part of a light responsive element
Achv4a03g004871.t1	#N/A	HapA	G-box	CACGTC	385	6	-	cis-acting regulatory element involved in light responsiveness
Achv4a03g004871.t1	#N/A	HapA	G-box	TACGTG	644	6	+	cis-acting regulatory element involved in light responsiveness
Achv4a03g004871.t1	#N/A	HapA	CCAAT-box	CAACGG	1265	6	-	MYBHv1 binding site
Achv4a03g004871.t1	#N/A	HapA	SARE	TTCGACCATCTT	484	12	-	cis-acting element involved in salicylic acid responsiveness
Achv4a03g004871.t1	#N/A	HapA	GARE-motif	TCTGTTG	1594	7	-	gibberellin-responsive element
Achv4a03g004871.t1	#N/A	HapA	CAT-box	GCCACT	453	6	-	cis-acting regulatory element related to meristem expression
Achv4a03g004871.t1	#N/A	HapA	LAMP-element	CCTTATCCA	894	9	-	part of a light responsive element
Achv4a03g004871.t1	#N/A	HapA	ABRE	ACGTG	386	5	+	cis-acting element involved in the abscisic acid responsiveness
Achv4a03g004871.t1	#N/A	HapA	ABRE	ACGTG	396	5	-	cis-acting element involved in the abscisic acid responsiveness
Achv4a03g004871.t1	#N/A	HapA	ABRE	GCCGCGTGGC	449	9	+	cis-acting element involved in the abscisic acid responsiveness
Achv4a03g004871.t1	#N/A	HapA	ABRE	ACGTG	645	5	+	cis-acting element involved in the abscisic acid responsiveness
Achv4a03g004871.t1	#N/A	HapA	Box 4	ATTAAT	1854	6	-	part of a conserved DNA module involved in light responsiveness
Achv4a03g004871.t1	#N/A	HapA	Box 4	ATTAAT	1893	6	-	part of a conserved DNA module involved in light responsiveness
Achv4a04g005495.t1	#N/A	HapA	Box 4	ATTAAT	647	6	+	part of a conserved DNA module involved in light responsiveness
Achv4a04g005495.t1	#N/A	HapA	ATCT-motif	AATCTAATCC	759	9	+	part of a conserved DNA module involved in light responsiveness
Achv4a04g005495.t1	#N/A	HapA	WUN-motif	AAATTTCCT	1444	9	-	wound-responsive element
Achv4a04g005495.t1	#N/A	HapA	3-AF1 binding site	TAAGAGAGGAA	1852	10	-	light responsive element
Achv4a04g005495.t1	#N/A	HapA	L-box	ATCCCACCTAC	1115	10	+	part of a light responsive element
Achv4a04g005495.t1	#N/A	HapA	TGA-element	AACGAC	1088	6	-	auxin-responsive element
Achv4a04g005495.t1	#N/A	HapA	G-box	CAGACGTGGCA	96	10	-	cis-acting regulatory element involved in light responsiveness
Achv4a04g005495.t1	#N/A	HapA	TC-rich repeats	GTTTTCTTAC	1651	9	-	cis-acting element involved in defense and stress responsiveness
Achv4a04g005495.t1	#N/A	HapA	GT1-motif	GGTTAA	1916	6	-	light responsive element
Achv4a04g005495.t1	#N/A	HapA	Sp1	GGGCGG	554	6	+	light responsive element
Achv4a04g005495.t1	#N/A	HapA	P-box	CCTTTTG	369	7	-	gibberellin-responsive element
Achv4a04g005495.t1	#N/A	HapA	P-box	CCTTTTG	1510	7	-	gibberellin-responsive element
Achv4a04g005495.t1	#N/A	HapA	TCA-element	CCATCTTTTT	1003	9	+	cis-acting element involved in salicylic acid responsiveness
Achv4a04g005495.t1	#N/A	HapA	GA-motif	ATAGATAA	913	8	-	part of a light responsive element
Achv4a04g005495.t1	#N/A	HapA	GA-motif	ATAGATAA	937	8	-	part of a light responsive element
Achv4a04g005495.t1	#N/A	HapA	circadian	CAAAGATATC	769	10	-	cis-acting regulatory element involved in circadian control
Achv4a04g005495.t1	#N/A	HapA	TATC-box	TATCCCA	672	7	+	cis-acting element involved in gibberellin-responsiveness
Achv4a04g005495.t1	#N/A	HapA	LTR	CCGAAA	310	6	+	cis-acting element involved in low-temperature responsiveness
Achv4a04g005495.t1	#N/A	HapA	TGACG-motif	TGACG	1879	5	-	cis-acting regulatory element involved in the MeJA-responsiveness
Achv4a04g005495.t1	#N/A	HapA	CGTCA-motif	CGTCA	1879	5	+	cis-acting regulatory element involved in the MeJA-responsiveness
Achv4a04g005495.t1	#N/A	HapA	ARE	AAACCA	984	6	-	cis-acting regulatory element essential for the anaerobic induction
Achv4a04g005535.t1	#N/A	HapA	AT-rich sequence	TAAAATACT	1411	9	+	element for maximal elicitor-mediated activation (2copies)
Achv4a04g005535.t1	#N/A	HapA	GATA-motif	GATAGGG	926	7	-	part of a light responsive element
Achv4a04g005535.t1	#N/A	HapA	GATA-motif	AAGGATAAGG	932	9	-	part of a light responsive element
Achv4a04g005535.t1	#N/A	HapA	Box 4	ATTAAT	1461	6	-	part of a conserved DNA module involved in light responsiveness
Achv4a04g005535.t1	#N/A	HapA	Box 4	ATTAAT	1523	6	-	part of a conserved DNA module involved in light responsiveness
Achv4a04g005535.t1	#N/A	HapA	Box 4	ATTAAT	1589	6	-	part of a conserved DNA module involved in light responsiveness
Achv4a04g005535.t1	#N/A	HapA	ABRE	CACGTG	581	6	+	cis-acting element involved in the abscisic acid responsiveness
Achv4a04g005535.t1	#N/A	HapA	ABRE	ACGTG	582	5	+	cis-acting element involved in the abscisic acid responsiveness
Achv4a04g005535.t1	#N/A	HapA	ABRE	ACGTG	1932	5	-	cis-acting element involved in the abscisic acid responsiveness
Achv4a04g005535.t1	#N/A	HapA	LAMP-element	CCTTATCCA	969	9	+	part of a light responsive element
Achv4a04g005535.t1	#N/A	HapA	G-Box	CACGTG	581	6	+	cis-acting regulatory element involved in light responsiveness
Achv4a04g005535.t1	#N/A	HapA	TGACG-motif	TGACG	1295	5	+	cis-acting regulatory element involved in the MeJA-responsiveness
Achv4a04g005535.t1	#N/A	HapA	ARE	AAACCA	162	6	+	cis-acting regulatory element essential for the anaerobic induction
Achv4a04g005535.t1	#N/A	HapA	CGTCA-motif	CGTCA	1295	5	-	cis-acting regulatory element involved in the MeJA-responsiveness
Achv4a04g005535.t1	#N/A	HapA	G-box	CACGTG	581	6	+	cis-acting regulatory element involved in light responsiveness
Achv4a04g005535.t1	#N/A	HapA	G-box	TACGTG	1932	6	-	cis-acting regulatory element involved in light responsiveness
Achv4a04g005535.t1	#N/A	HapA	I-box	cCATATCCAAT	1287	10	-	part of a light responsive element
Achv4a04g005535.t1	#N/A	HapA	GT1-motif	GGTTAAT	1134	7	-	light responsive element
Achv4a04g005535.t1	#N/A	HapA	GT1-motif	GGTTAA	1135	6	-	light responsive element
Achv4a04g005535.t1	#N/A	HapA	GT1-motif	GGTTAA	1878	6	+	light responsive element
Achv4a04g005535.t1	#N/A	HapA	circadian	CAAAGATATC	251	9	+	cis-acting regulatory element involved in circadian control
Achv4a04g005535.t1	#N/A	HapA	circadian	CAAAGATATC	611	9	-	cis-acting regulatory element involved in circadian control
Achv4a04g005535.t1	#N/A	HapA	GA-motif	ATAGATAA	1126	8	+	part of a light responsive element
Achv4a04g005535.t1	#N/A	HapA	Unnamed_1	GGATTTTACAGT	1907	11	-	cis-acting element involved in phytochrome down-regulation expression
Achv4a04g005535.t1	#N/A	HapA	TCCC-motif	TCTCCCT	510	7	+	part of a light responsive element
Achv4a04g005809.t1	#N/A	HapA	circadian	CAAAGATATC	537	9	-	cis-acting regulatory element involved in circadian control
Achv4a04g005809.t1	#N/A	HapA	LTR	CCGAAA	379	6	+	cis-acting element involved in low-temperature responsiveness
Achv4a04g005809.t1	#N/A	HapA	I-box	AAGATAAGGCT	1083	10	+	part of a light responsive element
Achv4a04g005809.t1	#N/A	HapA	Sp1	GGGCGG	856	6	-	light responsive element
Achv4a04g005809.t1	#N/A	HapA	GT1-motif	GGTTAA	409	6	+	light responsive element
Achv4a04g005809.t1	#N/A	HapA	MRE	AACCTAA	918	7	+	MYB binding site involved in light responsiveness
Achv4a04g005809.t1	#N/A	HapA	O2-site	GATGACATGG	1506	9	-	cis-acting regulatory element involved in zein metabolism regulation
Achv4a04g005809.t1	#N/A	HapA	TGACG-motif	TGACG	695	5	-	cis-acting regulatory element involved in the MeJA-responsiveness
Achv4a04g005809.t1	#N/A	HapA	ARE	AAACCA	1639	6	+	cis-acting regulatory element essential for the anaerobic induction
Achv4a04g005809.t1	#N/A	HapA	CGTCA-motif	CGTCA	695	5	+	cis-acting regulatory element involved in the MeJA-responsiveness
Achv4a04g005809.t1	#N/A	HapA	RY-element	CATGCATG	1907	8	-	cis-acting regulatory element involved in seed-specific regulation
Achv4a04g005809.t1	#N/A	HapA	ATCT-motif	AATCTAATCC	235	9	-	part of a conserved DNA module involved in light responsiveness
Achv4a04g005809.t1	#N/A	HapA	MBS	CAACTG	1468	6	+	MYB binding site involved in drought-inducibility
Achv4a04g005809.t1	#N/A	HapA	C-box	ACGAGCACCGCC	1739	11	+	cis-acting regulatory element involved in light responsiveness
Achv4a04g005809.t1	#N/A	HapA	CAT-box	GCCACT	1493	6	-	cis-acting regulatory element related to meristem expression
Achv4a04g005809.t1	#N/A	HapA	WUN-motif	AAATTTCCT	1266	9	-	wound-responsive element
Achv4a04g005809.t1	#N/A	HapA	TCT-motif	TCTTAC	102	6	+	part of a light responsive element
Achv4a04g005809.t1	#N/A	HapA	TCT-motif	TCTTAC	1781	6	-	part of a light responsive element
Achv4a04g005831.t1	#N/A	HapA	ABRE	ACGTG	132	5	+	cis-acting element involved in the abscisic acid responsiveness
Achv4a04g005831.t1	#N/A	HapA	ABRE	CGCACGTGTC	301	9	+	cis-acting element involved in the abscisic acid responsiveness
Achv4a04g005831.t1	#N/A	HapA	ABRE	CACGTG	303	6	+	cis-acting element involved in the abscisic acid responsiveness
Achv4a04g005831.t1	#N/A	HapA	ABRE	ACGTG	304	5	+	cis-acting element involved in the abscisic acid responsiveness
Achv4a04g005831.t1	#N/A	HapA	ABRE	ACGTG	968	5	-	cis-acting element involved in the abscisic acid responsiveness
Achv4a04g005831.t1	#N/A	HapA	Box 4	ATTAAT	1514	6	-	part of a conserved DNA module involved in light responsiveness
Achv4a04g005831.t1	#N/A	HapA	MBS	CAACTG	177	6	+	MYB binding site involved in drought-inducibility
Achv4a04g005831.t1	#N/A	HapA	MBS	CAACTG	646	6	-	MYB binding site involved in drought-inducibility
Achv4a04g005831.t1	#N/A	HapA	AACA_motif	TAACAAACTCCA	1563	11	+	involved in endosperm-specific negative expression
Achv4a04g005831.t1	#N/A	HapA	TGA-element	AACGAC	658	6	-	auxin-responsive element
Achv4a04g005831.t1	#N/A	HapA	TGA-element	AACGAC	688	6	-	auxin-responsive element
Achv4a04g005831.t1	#N/A	HapA	CAT-box	GCCACT	1486	6	-	cis-acting regulatory element related to meristem expression
Achv4a04g005831.t1	#N/A	HapA	Box III	atCATTTTCACt	1648	11	-	protein binding site
Achv4a04g005831.t1	#N/A	HapA	LTR	CCGAAA	1234	6	+	cis-acting element involved in low-temperature responsiveness
Achv4a04g005831.t1	#N/A	HapA	GT1-motif	GGTTAA	533	6	+	light responsive element
Achv4a04g005831.t1	#N/A	HapA	P-box	CCTTTTG	1441	7	-	gibberellin-responsive element
Achv4a04g005831.t1	#N/A	HapA	I-box	atGATAAGGTC	1682	10	+	part of a light responsive element
Achv4a04g005831.t1	#N/A	HapA	TCA-element	CCATCTTTTT	75	9	-	cis-acting element involved in salicylic acid responsiveness
Achv4a04g005831.t1	#N/A	HapA	G-box	CACGTC	131	6	-	cis-acting regulatory element involved in light responsiveness
Achv4a04g005831.t1	#N/A	HapA	G-box	ACACGTG(G/t)CACC	298	10.5	-	cis-acting regulatory element involved in light responsiveness
Achv4a04g005831.t1	#N/A	HapA	G-box	CACGTG	303	6	+	cis-acting regulatory element involved in light responsiveness
Achv4a04g005831.t1	#N/A	HapA	G-box	CACGAC	637	6	+	cis-acting regulatory element involved in light responsiveness
Achv4a04g005831.t1	#N/A	HapA	G-box	CACGTC	968	6	+	cis-acting regulatory element involved in light responsiveness
Achv4a04g005831.t1	#N/A	HapA	MRE	AACCTAA	99	7	+	MYB binding site involved in light responsiveness
Achv4a04g005831.t1	#N/A	HapA	CGTCA-motif	CGTCA	130	5	-	cis-acting regulatory element involved in the MeJA-responsiveness
Achv4a04g005831.t1	#N/A	HapA	CGTCA-motif	CGTCA	970	5	+	cis-acting regulatory element involved in the MeJA-responsiveness
Achv4a04g005831.t1	#N/A	HapA	ARE	AAACCA	141	6	-	cis-acting regulatory element essential for the anaerobic induction
Achv4a04g005831.t1	#N/A	HapA	TGACG-motif	TGACG	130	5	+	cis-acting regulatory element involved in the MeJA-responsiveness
Achv4a04g005831.t1	#N/A	HapA	TGACG-motif	TGACG	970	5	-	cis-acting regulatory element involved in the MeJA-responsiveness
Achv4a04g005831.t1	#N/A	HapA	G-Box	CACGTG	303	6	+	cis-acting regulatory element involved in light responsiveness
Achv4a04g005978.t1	#N/A	HapA	G-box	CACGAC	502	6	+	cis-acting regulatory element involved in light responsiveness
Achv4a04g005978.t1	#N/A	HapA	G-box	CACGTG	1922	6	-	cis-acting regulatory element involved in light responsiveness
Achv4a04g005978.t1	#N/A	HapA	AuxRR-core	GGTCCAT	1839	7	-	cis-acting regulatory element involved in auxin responsiveness
Achv4a04g005978.t1	#N/A	HapA	chs-CMA1a	TTACTTAA	572	8	-	part of a light responsive element
Achv4a04g005978.t1	#N/A	HapA	chs-CMA1a	TTACTTAA	1604	8	+	part of a light responsive element
Achv4a04g005978.t1	#N/A	HapA	GT1-motif	GGTTAAT	1640	7	+	light responsive element
Achv4a04g005978.t1	#N/A	HapA	LTR	CCGAAA	425	6	-	cis-acting element involved in low-temperature responsiveness
Achv4a04g005978.t1	#N/A	HapA	TCCC-motif	TCTCCCT	477	7	+	part of a light responsive element
Achv4a04g005978.t1	#N/A	HapA	AT-rich element	ATAGAAATCAA	1366	10	+	binding site of AT-rich DNA binding protein (ATBP-1)
Achv4a04g005978.t1	#N/A	HapA	G-Box	CACGTG	1922	6	-	cis-acting regulatory element involved in light responsiveness
Achv4a04g005978.t1	#N/A	HapA	ARE	AAACCA	1709	6	+	cis-acting regulatory element essential for the anaerobic induction
Achv4a04g005978.t1	#N/A	HapA	AE-box	AGAAACAA	56	8	+	part of a module for light response
Achv4a04g005978.t1	#N/A	HapA	AE-box	AGAAACTT	614	8	+	part of a module for light response
Achv4a04g005978.t1	#N/A	HapA	AE-box	AGAAACTT	1080	8	-	part of a module for light response
Achv4a04g005978.t1	#N/A	HapA	Box 4	ATTAAT	1060	6	-	part of a conserved DNA module involved in light responsiveness
Achv4a04g005978.t1	#N/A	HapA	Box 4	ATTAAT	1064	6	-	part of a conserved DNA module involved in light responsiveness
Achv4a04g005978.t1	#N/A	HapA	Box 4	ATTAAT	1390	6	-	part of a conserved DNA module involved in light responsiveness
Achv4a04g005978.t1	#N/A	HapA	Box 4	ATTAAT	1714	6	-	part of a conserved DNA module involved in light responsiveness
Achv4a04g005978.t1	#N/A	HapA	ABRE	CACGTG	1922	6	-	cis-acting element involved in the abscisic acid responsiveness
Achv4a04g005978.t1	#N/A	HapA	ABRE	ACGTG	1923	5	+	cis-acting element involved in the abscisic acid responsiveness
Achv4a04g005978.t1	#N/A	HapA	WUN-motif	AAATTTCCT	1756	9	-	wound-responsive element
Achv4a04g005978.t1	#N/A	HapA	GATA-motif	GATAGGG	480	7	-	part of a light responsive element
Achv4a04g005978.t1	#N/A	HapA	GATA-motif	AAGGATAAGG	1546	9	-	part of a light responsive element
Achv4a04g005980.t1	#N/A	HapA	TGA-element	AACGAC	24	6	-	auxin-responsive element
Achv4a04g005980.t1	#N/A	HapA	GATA-motif	GATAGGA	1582	7	-	part of a light responsive element
Achv4a04g005980.t1	#N/A	HapA	CAT-box	GCCACT	361	6	+	cis-acting regulatory element related to meristem expression
Achv4a04g005980.t1	#N/A	HapA	chs-CMA2a	TCACTTGA	467	8	-	part of a light responsive element
Achv4a04g005980.t1	#N/A	HapA	LAMP-element	CCTTATCCA	313	9	+	part of a light responsive element
Achv4a04g005980.t1	#N/A	HapA	TGACG-motif	TGACG	194	5	-	cis-acting regulatory element involved in the MeJA-responsiveness
Achv4a04g005980.t1	#N/A	HapA	ARE	AAACCA	1448	6	+	cis-acting regulatory element essential for the anaerobic induction
Achv4a04g005980.t1	#N/A	HapA	CGTCA-motif	CGTCA	194	5	+	cis-acting regulatory element involved in the MeJA-responsiveness
Achv4a04g005980.t1	#N/A	HapA	AT-rich element	ATAGAAATCAA	100	10	+	binding site of AT-rich DNA binding protein (ATBP-1)
Achv4a04g005980.t1	#N/A	HapA	TATC-box	TATCCCA	162	7	-	cis-acting element involved in gibberellin-responsiveness
Achv4a04g005980.t1	#N/A	HapA	TCA-element	CCATCTTTTT	520	9	-	cis-acting element involved in salicylic acid responsiveness
Achv4a04g005980.t1	#N/A	HapA	TCA-element	CCATCTTTTT	654	9	+	cis-acting element involved in salicylic acid responsiveness
Achv4a04g005980.t1	#N/A	HapA	TCA-element	CCATCTTTTT	902	9	+	cis-acting element involved in salicylic acid responsiveness
Achv4a04g005980.t1	#N/A	HapA	TCA-element	CCATCTTTTT	1019	9	+	cis-acting element involved in salicylic acid responsiveness
Achv4a04g005980.t1	#N/A	HapA	I-box	gGATAAGGTG	311	10	-	part of a light responsive element
Achv4a04g005980.t1	#N/A	HapA	chs-CMA1a	TTACTTAA	744	8	-	part of a light responsive element
Achv4a04g005980.t1	#N/A	HapA	chs-CMA1a	TTACTTAA	1109	8	-	part of a light responsive element
Achv4a04g006063.t1	#N/A	HapA	Box 4	ATTAAT	1496	6	-	part of a conserved DNA module involved in light responsiveness
Achv4a04g006063.t1	#N/A	HapA	ABRE	ACGTG	393	5	-	cis-acting element involved in the abscisic acid responsiveness
Achv4a04g006063.t1	#N/A	HapA	ABRE	ACGTG	1833	5	+	cis-acting element involved in the abscisic acid responsiveness
Achv4a04g006063.t1	#N/A	HapA	TC-rich repeats	ATTCTCTAAC	2004	9	+	cis-acting element involved in defense and stress responsiveness
Achv4a04g006063.t1	#N/A	HapA	CCAAT-box	CAACGG	322	6	-	MYBHv1 binding site
Achv4a04g006063.t1	#N/A	HapA	G-box	CCACGTAA	392	8	+	cis-acting regulatory element involved in light responsiveness
Achv4a04g006063.t1	#N/A	HapA	G-box	TACGTG	393	6	-	cis-acting regulatory element involved in light responsiveness
Achv4a04g006063.t1	#N/A	HapA	LTR	CCGAAA	1313	6	-	cis-acting element involved in low-temperature responsiveness
Achv4a04g006063.t1	#N/A	HapA	AT-rich element	ATAGAAATCAA	354	10	-	binding site of AT-rich DNA binding protein (ATBP-1)
Achv4a04g006063.t1	#N/A	HapA	GA-motif	ATAGATAA	1192	8	-	part of a light responsive element
Achv4a04g006063.t1	#N/A	HapA	ARE	AAACCA	457	6	-	cis-acting regulatory element essential for the anaerobic induction
Achv4a04g006063.t1	#N/A	HapA	ARE	AAACCA	1415	6	-	cis-acting regulatory element essential for the anaerobic induction
Achv4a04g006063.t1	#N/A	HapA	CGTCA-motif	CGTCA	60	5	-	cis-acting regulatory element involved in the MeJA-responsiveness
Achv4a04g006063.t1	#N/A	HapA	CGTCA-motif	CGTCA	480	5	-	cis-acting regulatory element involved in the MeJA-responsiveness
Achv4a04g006063.t1	#N/A	HapA	CGTCA-motif	CGTCA	1710	5	-	cis-acting regulatory element involved in the MeJA-responsiveness
Achv4a04g006063.t1	#N/A	HapA	G-Box	CACGTT	1832	6	-	cis-acting regulatory element involved in light responsiveness
Achv4a04g006063.t1	#N/A	HapA	TGACG-motif	TGACG	60	5	+	cis-acting regulatory element involved in the MeJA-responsiveness
Achv4a04g006063.t1	#N/A	HapA	TGACG-motif	TGACG	480	5	+	cis-acting regulatory element involved in the MeJA-responsiveness
Achv4a04g006063.t1	#N/A	HapA	TGACG-motif	TGACG	1710	5	+	cis-acting regulatory element involved in the MeJA-responsiveness
Achv4a04g006212.t1	#N/A	HapA	Box 4	ATTAAT	565	6	+	part of a conserved DNA module involved in light responsiveness
Achv4a04g006212.t1	#N/A	HapA	Box 4	ATTAAT	690	6	+	part of a conserved DNA module involved in light responsiveness
Achv4a04g006212.t1	#N/A	HapA	G-box	CACGAC	1452	6	+	cis-acting regulatory element involved in light responsiveness
Achv4a04g006212.t1	#N/A	HapA	G-box	CACGAC	1978	6	-	cis-acting regulatory element involved in light responsiveness
Achv4a04g006212.t1	#N/A	HapA	Unnamed__1	GAATTTAATTAA	28	12	+	60K protein binding site
Achv4a04g006212.t1	#N/A	HapA	TCCC-motif	TCTCCCT	204	7	-	part of a light responsive element
Achv4a04g006212.t1	#N/A	HapA	TCCC-motif	TCTCCCT	1436	7	+	part of a light responsive element
Achv4a04g006212.t1	#N/A	HapA	ARE	AAACCA	1448	6	+	cis-acting regulatory element essential for the anaerobic induction
Achv4a04g006212.t1	#N/A	HapA	AT1-motif	AATTATTTTTTATT	1073	13	-	part of a light responsive module
Achv4a04g006212.t1	#N/A	HapA	Gap-box	CAAATGAA(A/G)A	1833	9.5	+	part of a light responsive element
Achv4a05g006634.t1	#N/A	HapA	Box 4	ATTAAT	289	6	+	part of a conserved DNA module involved in light responsiveness
Achv4a05g006634.t1	#N/A	HapA	Box 4	ATTAAT	1433	6	-	part of a conserved DNA module involved in light responsiveness
Achv4a05g006634.t1	#N/A	HapA	Box 4	ATTAAT	1672	6	-	part of a conserved DNA module involved in light responsiveness
Achv4a05g006634.t1	#N/A	HapA	LAMP-element	CTTTATCA	995	8	+	part of a light responsive element
Achv4a05g006634.t1	#N/A	HapA	ABRE	CGTACGTGCA	1371	9	-	cis-acting element involved in the abscisic acid responsiveness
Achv4a05g006634.t1	#N/A	HapA	ABRE	ACGTG	1373	5	-	cis-acting element involved in the abscisic acid responsiveness
Achv4a05g006634.t1	#N/A	HapA	TCT-motif	TCTTAC	983	6	-	part of a light responsive element
Achv4a05g006634.t1	#N/A	HapA	TCT-motif	TCTTAC	1023	6	+	part of a light responsive element
Achv4a05g006634.t1	#N/A	HapA	G-box	TACGTG	1373	6	-	cis-acting regulatory element involved in light responsiveness
Achv4a05g006634.t1	#N/A	HapA	CCAAT-box	CAACGG	1049	6	-	MYBHv1 binding site
Achv4a05g006634.t1	#N/A	HapA	I-box	gGATAAGGTG	510	9	-	part of a light responsive element
Achv4a05g006634.t1	#N/A	HapA	I-box	TAGATAACC	1161	9	+	part of a light responsive element
Achv4a05g006634.t1	#N/A	HapA	GT1-motif	GGTTAA	1211	6	+	light responsive element
Achv4a05g006634.t1	#N/A	HapA	chs-CMA1a	TTACTTAA	1543	8	-	part of a light responsive element
Achv4a05g006634.t1	#N/A	HapA	GA-motif	ATAGATAA	1160	8	+	part of a light responsive element
Achv4a05g006634.t1	#N/A	HapA	LTR	CCGAAA	1829	6	+	cis-acting element involved in low-temperature responsiveness
Achv4a05g006634.t1	#N/A	HapA	ARE	AAACCA	1723	6	-	cis-acting regulatory element essential for the anaerobic induction
Achv4a05g006634.t1	#N/A	HapA	MRE	AACCTAA	1166	7	+	MYB binding site involved in light responsiveness
Achv4a05g006710.t1	#N/A	HapA	G-Box	CACGTT	1963	6	-	cis-acting regulatory element involved in light responsiveness
Achv4a05g006710.t1	#N/A	HapA	ARE	AAACCA	504	6	+	cis-acting regulatory element essential for the anaerobic induction
Achv4a05g006710.t1	#N/A	HapA	AT1-motif	AATTATTTTTTATT	1390	13	-	part of a light responsive module
Achv4a05g006710.t1	#N/A	HapA	AT1-motif	AATTATTTTTTATT	1603	13	-	part of a light responsive module
Achv4a05g006710.t1	#N/A	HapA	TCA-element	CCATCTTTTT	1222	9	-	cis-acting element involved in salicylic acid responsiveness
Achv4a05g006710.t1	#N/A	HapA	TC-rich repeats	GTTTTCTTAC	1054	9	-	cis-acting element involved in defense and stress responsiveness
Achv4a05g006710.t1	#N/A	HapA	LS7	CAGATTTATTTTTA	1299	13	-	part of a light responsive element
Achv4a05g006710.t1	#N/A	HapA	AT-rich sequence	TAAAATACT	865	9	-	element for maximal elicitor-mediated activation (2copies)
Achv4a05g006710.t1	#N/A	HapA	CAT-box	GCCACT	550	6	-	cis-acting regulatory element related to meristem expression
Achv4a05g006710.t1	#N/A	HapA	ABRE	ACGTG	1964	5	+	cis-acting element involved in the abscisic acid responsiveness
Achv4a05g006710.t1	#N/A	HapA	MBS	CAACTG	1688	6	-	MYB binding site involved in drought-inducibility
Achv4a05g006710.t1	#N/A	HapA	Box 4	ATTAAT	1281	6	-	part of a conserved DNA module involved in light responsiveness
Achv4a05g006710.t1	#N/A	HapA	Box 4	ATTAAT	1331	6	-	part of a conserved DNA module involved in light responsiveness
Achv4a05g006710.t1	#N/A	HapA	Box 4	ATTAAT	1654	6	-	part of a conserved DNA module involved in light responsiveness
Achv4a05g006710.t1	#N/A	HapA	Box 4	ATTAAT	1669	6	-	part of a conserved DNA module involved in light responsiveness
Achv4a05g006712.t1	#N/A	HapA	AuxRR-core	GGTCCAT	513	7	-	cis-acting regulatory element involved in auxin responsiveness
Achv4a05g006712.t1	#N/A	HapA	chs-CMA1a	TTACTTAA	174	8	+	part of a light responsive element
Achv4a05g006712.t1	#N/A	HapA	GT1-motif	GGTTAA	42	6	+	light responsive element
Achv4a05g006712.t1	#N/A	HapA	GT1-motif	GGTTAAT	1080	7	+	light responsive element
Achv4a05g006712.t1	#N/A	HapA	AAAC-motif	CAATCAAAACCT	1437	11	+	light responsive element
Achv4a05g006712.t1	#N/A	HapA	G-box	CACGTC	1135	6	+	cis-acting regulatory element involved in light responsiveness
Achv4a05g006712.t1	#N/A	HapA	LTR	CCGAAA	155	6	+	cis-acting element involved in low-temperature responsiveness
Achv4a05g006712.t1	#N/A	HapA	ARE	AAACCA	302	6	+	cis-acting regulatory element essential for the anaerobic induction
Achv4a05g006712.t1	#N/A	HapA	ARE	AAACCA	1711	6	-	cis-acting regulatory element essential for the anaerobic induction
Achv4a05g006712.t1	#N/A	HapA	ARE	AAACCA	1981	6	+	cis-acting regulatory element essential for the anaerobic induction
Achv4a05g006712.t1	#N/A	HapA	CGTCA-motif	CGTCA	1137	5	+	cis-acting regulatory element involved in the MeJA-responsiveness
Achv4a05g006712.t1	#N/A	HapA	TGACG-motif	TGACG	1137	5	-	cis-acting regulatory element involved in the MeJA-responsiveness
Achv4a05g006712.t1	#N/A	HapA	ACE	CTAACGTATT	1035	9	-	cis-acting element involved in light responsiveness
Achv4a05g006712.t1	#N/A	HapA	Box 4	ATTAAT	578	6	+	part of a conserved DNA module involved in light responsiveness
Achv4a05g006712.t1	#N/A	HapA	Box 4	ATTAAT	610	6	+	part of a conserved DNA module involved in light responsiveness
Achv4a05g006712.t1	#N/A	HapA	Box 4	ATTAAT	1006	6	+	part of a conserved DNA module involved in light responsiveness
Achv4a05g006712.t1	#N/A	HapA	Box 4	ATTAAT	1094	6	-	part of a conserved DNA module involved in light responsiveness
Achv4a05g006712.t1	#N/A	HapA	Box 4	ATTAAT	1690	6	-	part of a conserved DNA module involved in light responsiveness
Achv4a05g006712.t1	#N/A	HapA	MBS	CAACTG	1675	6	+	MYB binding site involved in drought-inducibility
Achv4a05g006712.t1	#N/A	HapA	MBS	CAACTG	1896	6	+	MYB binding site involved in drought-inducibility
Achv4a05g006712.t1	#N/A	HapA	ABRE	ACGTG	1135	5	-	cis-acting element involved in the abscisic acid responsiveness
Achv4a05g006712.t1	#N/A	HapA	ATCT-motif	AATCTAATCC	805	9	+	part of a conserved DNA module involved in light responsiveness
Achv4a05g006712.t1	#N/A	HapA	GARE-motif	TCTGTTG	1802	7	-	gibberellin-responsive element
Achv4a05g006712.t1	#N/A	HapA	CAT-box	GCCACT	1885	6	-	cis-acting regulatory element related to meristem expression
Achv4a05g006712.t1	#N/A	HapA	TGA-element	AACGAC	559	6	-	auxin-responsive element
Achv4a05g006740.t1	#N/A	HapA	circadian	CAAAGATATC	476	9	-	cis-acting regulatory element involved in circadian control
Achv4a05g006740.t1	#N/A	HapA	G-box	CACGTG	1032	6	-	cis-acting regulatory element involved in light responsiveness
Achv4a05g006740.t1	#N/A	HapA	Sp1	GGGCGG	1491	6	-	light responsive element
Achv4a05g006740.t1	#N/A	HapA	GT1-motif	GGTTAAT	906	7	+	light responsive element
Achv4a05g006740.t1	#N/A	HapA	ACE	GACACGTATG	1057	9	+	cis-acting element involved in light responsiveness
Achv4a05g006740.t1	#N/A	HapA	G-Box	CACGTG	1032	6	-	cis-acting regulatory element involved in light responsiveness
Achv4a05g006740.t1	#N/A	HapA	TGACG-motif	TGACG	1096	5	-	cis-acting regulatory element involved in the MeJA-responsiveness
Achv4a05g006740.t1	#N/A	HapA	TGACG-motif	TGACG	1977	5	+	cis-acting regulatory element involved in the MeJA-responsiveness
Achv4a05g006740.t1	#N/A	HapA	CGTCA-motif	CGTCA	1096	5	+	cis-acting regulatory element involved in the MeJA-responsiveness
Achv4a05g006740.t1	#N/A	HapA	CGTCA-motif	CGTCA	1977	5	-	cis-acting regulatory element involved in the MeJA-responsiveness
Achv4a05g006740.t1	#N/A	HapA	ATCT-motif	AATCTAATCC	171	9	-	part of a conserved DNA module involved in light responsiveness
Achv4a05g006740.t1	#N/A	HapA	ABRE	GACACGTGGC	815	9	+	cis-acting element involved in the abscisic acid responsiveness
Achv4a05g006740.t1	#N/A	HapA	ABRE	CACGTG	1032	6	-	cis-acting element involved in the abscisic acid responsiveness
Achv4a05g006740.t1	#N/A	HapA	ABRE	ACGTG	1033	5	+	cis-acting element involved in the abscisic acid responsiveness
Achv4a05g006740.t1	#N/A	HapA	MBS	CAACTG	55	6	-	MYB binding site involved in drought-inducibility
Achv4a05g006740.t1	#N/A	HapA	MBS	CAACTG	885	6	-	MYB binding site involved in drought-inducibility
Achv4a05g006740.t1	#N/A	HapA	MBS	CAACTG	1386	6	-	MYB binding site involved in drought-inducibility
Achv4a05g006740.t1	#N/A	HapA	Box 4	ATTAAT	1580	6	-	part of a conserved DNA module involved in light responsiveness
Achv4a05g006740.t1	#N/A	HapA	GATA-motif	GATAGGA	1019	7	+	part of a light responsive element
Achv4a05g006740.t1	#N/A	HapA	GATA-motif	AAGATAAGATT	1345	10	-	part of a light responsive element
Achv4a05g006740.t1	#N/A	HapA	CAT-box	GCCACT	868	6	-	cis-acting regulatory element related to meristem expression
Achv4a05g006740.t1	#N/A	HapA	TCT-motif	TCTTAC	1842	6	-	part of a light responsive element
Achv4a05g006858.t1	#N/A	HapA	ATC-motif	TGCTATCCA	357	9	-	part of a conserved DNA module involved in light responsiveness
Achv4a05g006858.t1	#N/A	HapA	ARE	AAACCA	1422	6	+	cis-acting regulatory element essential for the anaerobic induction
Achv4a05g006858.t1	#N/A	HapA	MRE	AACCTAA	711	7	+	MYB binding site involved in light responsiveness
Achv4a05g006858.t1	#N/A	HapA	MRE	AACCTAA	1429	7	+	MYB binding site involved in light responsiveness
Achv4a05g006858.t1	#N/A	HapA	TC-rich repeats	GTTTTCTTAC	1346	9	+	cis-acting element involved in defense and stress responsiveness
Achv4a05g006858.t1	#N/A	HapA	P-box	CCTTTTG	206	7	+	gibberellin-responsive element
Achv4a05g006858.t1	#N/A	HapA	P-box	CCTTTTG	1836	7	+	gibberellin-responsive element
Achv4a05g006858.t1	#N/A	HapA	TCT-motif	TCTTAC	1145	6	+	part of a light responsive element
Achv4a05g006858.t1	#N/A	HapA	TCT-motif	TCTTAC	1377	6	+	part of a light responsive element
Achv4a05g006858.t1	#N/A	HapA	GATA-motif	AAGATAAGATT	1138	10	-	part of a light responsive element
Achv4a05g006858.t1	#N/A	HapA	MBS	CAACTG	1161	6	+	MYB binding site involved in drought-inducibility
Achv4a05g007045.t1	#N/A	HapA	GARE-motif	TCTGTTG	1951	7	-	gibberellin-responsive element
Achv4a05g007045.t1	#N/A	HapA	TCT-motif	TCTTAC	371	6	+	part of a light responsive element
Achv4a05g007045.t1	#N/A	HapA	MBSI	aaaAaaC(G/C)GTTA	1380	10.5	+	MYB binding site involved in flavonoid biosynthetic genes regulation
Achv4a05g007045.t1	#N/A	HapA	GATA-motif	AAGATAAGATT	521	10	+	part of a light responsive element
Achv4a05g007045.t1	#N/A	HapA	3-AF1 binding site	TAAGAGAGGAA	1308	10	-	light responsive element
Achv4a05g007045.t1	#N/A	HapA	Gap-box	CAAATGAA(A/G)A	975	9.5	-	part of a light responsive element
Achv4a05g007045.t1	#N/A	HapA	Box 4	ATTAAT	688	6	+	part of a conserved DNA module involved in light responsiveness
Achv4a05g007045.t1	#N/A	HapA	ATCT-motif	AATCTAATCC	694	9	-	part of a conserved DNA module involved in light responsiveness
Achv4a05g007045.t1	#N/A	HapA	ATCT-motif	AATCTAATCC	1665	9	-	part of a conserved DNA module involved in light responsiveness
Achv4a05g007045.t1	#N/A	HapA	RY-element	CATGCATG	829	8	+	cis-acting regulatory element involved in seed-specific regulation
Achv4a05g007045.t1	#N/A	HapA	ARE	AAACCA	146	6	-	cis-acting regulatory element essential for the anaerobic induction
Achv4a05g007045.t1	#N/A	HapA	ARE	AAACCA	219	6	+	cis-acting regulatory element essential for the anaerobic induction
Achv4a05g007045.t1	#N/A	HapA	ARE	AAACCA	238	6	+	cis-acting regulatory element essential for the anaerobic induction
Achv4a05g007045.t1	#N/A	HapA	ARE	AAACCA	825	6	+	cis-acting regulatory element essential for the anaerobic induction
Achv4a05g007045.t1	#N/A	HapA	ARE	AAACCA	1743	6	-	cis-acting regulatory element essential for the anaerobic induction
Achv4a05g007045.t1	#N/A	HapA	ARE	AAACCA	1798	6	+	cis-acting regulatory element essential for the anaerobic induction
Achv4a05g007045.t1	#N/A	HapA	CGTCA-motif	CGTCA	801	5	-	cis-acting regulatory element involved in the MeJA-responsiveness
Achv4a05g007045.t1	#N/A	HapA	TGACG-motif	TGACG	801	5	+	cis-acting regulatory element involved in the MeJA-responsiveness
Achv4a05g007045.t1	#N/A	HapA	ATC-motif	AGTAATCT	699	8	-	part of a conserved DNA module involved in light responsiveness
Achv4a05g007045.t1	#N/A	HapA	MRE	AACCTAA	92	7	-	MYB binding site involved in light responsiveness
Achv4a05g007045.t1	#N/A	HapA	MRE	AACCTAA	226	7	+	MYB binding site involved in light responsiveness
Achv4a05g007045.t1	#N/A	HapA	MRE	AACCTAA	1536	7	-	MYB binding site involved in light responsiveness
Achv4a05g007045.t1	#N/A	HapA	MRE	AACCTAA	1641	7	-	MYB binding site involved in light responsiveness
Achv4a05g007045.t1	#N/A	HapA	GT1-motif	GGTTAA	885	6	+	light responsive element
Achv4a05g007045.t1	#N/A	HapA	GT1-motif	GGTTAAT	1644	7	+	light responsive element
Achv4a05g007045.t1	#N/A	HapA	AAAC-motif	CAATCAAAACCT	1538	11	-	light responsive element
Achv4a05g007045.t1	#N/A	HapA	TCCC-motif	TCTCCCT	1890	7	+	part of a light responsive element
Achv4a05g007196.t1	#N/A	HapA	AE-box	AGAAACTT	1738	8	+	part of a module for light response
Achv4a05g007196.t1	#N/A	HapA	ARE	AAACCA	1110	6	+	cis-acting regulatory element essential for the anaerobic induction
Achv4a05g007196.t1	#N/A	HapA	CGTCA-motif	CGTCA	1410	5	-	cis-acting regulatory element involved in the MeJA-responsiveness
Achv4a05g007196.t1	#N/A	HapA	G-Box	CACGTT	162	6	-	cis-acting regulatory element involved in light responsiveness
Achv4a05g007196.t1	#N/A	HapA	G-Box	TCCACATGGCA	1760	10	-	cis-acting regulatory element involved in light responsiveness
Achv4a05g007196.t1	#N/A	HapA	TGACG-motif	TGACG	1410	5	+	cis-acting regulatory element involved in the MeJA-responsiveness
Achv4a05g007196.t1	#N/A	HapA	GCN4_motif	TGAGTCA	1319	7	-	cis-regulatory element involved in endosperm expression
Achv4a05g007196.t1	#N/A	HapA	TC-rich repeats	ATTCTCTAAC	569	9	-	cis-acting element involved in defense and stress responsiveness
Achv4a05g007196.t1	#N/A	HapA	TC-rich repeats	GTTTTCTTAC	1770	9	+	cis-acting element involved in defense and stress responsiveness
Achv4a05g007196.t1	#N/A	HapA	G-box	TACGTG	1777	6	+	cis-acting regulatory element involved in light responsiveness
Achv4a05g007196.t1	#N/A	HapA	TGA-element	AACGAC	1258	6	+	auxin-responsive element
Achv4a05g007196.t1	#N/A	HapA	GATA-motif	GATAGGA	896	7	+	part of a light responsive element
Achv4a05g007196.t1	#N/A	HapA	3-AF3 binding site	CACTATCTAAC	569	10	-	part of a conserved DNA module array (CMA3)
Achv4a05g007196.t1	#N/A	HapA	Gap-box	CAAATGAA(A/G)A	537	9.5	+	part of a light responsive element
Achv4a05g007196.t1	#N/A	HapA	TCT-motif	TCTTAC	792	6	+	part of a light responsive element
Achv4a05g007196.t1	#N/A	HapA	TCT-motif	TCTTAC	1774	6	+	part of a light responsive element
Achv4a05g007196.t1	#N/A	HapA	ABRE	ACGTG	163	5	+	cis-acting element involved in the abscisic acid responsiveness
Achv4a05g007196.t1	#N/A	HapA	ABRE	ACGTG	1778	5	+	cis-acting element involved in the abscisic acid responsiveness
Achv4a05g007196.t1	#N/A	HapA	Box 4	ATTAAT	409	6	+	part of a conserved DNA module involved in light responsiveness
Achv4a05g007196.t1	#N/A	HapA	Box 4	ATTAAT	485	6	+	part of a conserved DNA module involved in light responsiveness
Achv4a05g007196.t1	#N/A	HapA	Box 4	ATTAAT	1211	6	-	part of a conserved DNA module involved in light responsiveness
Achv4a05g007196.t1	#N/A	HapA	Box 4	ATTAAT	1425	6	-	part of a conserved DNA module involved in light responsiveness
Achv4a05g007196.t1	#N/A	HapA	MBS	CAACTG	683	6	-	MYB binding site involved in drought-inducibility
Achv4a05g007196.t1	#N/A	HapA	MBS	CAACTG	1501	6	+	MYB binding site involved in drought-inducibility
Achv4a05g007448.t1	#N/A	HapA	GT1-motif	GGTTAA	1264	6	+	light responsive element
Achv4a05g007448.t1	#N/A	HapA	I-box	GATAAGGGT	966	9	-	part of a light responsive element
Achv4a05g007448.t1	#N/A	HapA	I-box	AGATAAGG	968	8	-	part of a light responsive element
Achv4a05g007448.t1	#N/A	HapA	G-box	TACGTG	1749	6	-	cis-acting regulatory element involved in light responsiveness
Achv4a05g007448.t1	#N/A	HapA	TATC-box	TATCCCA	1203	7	+	cis-acting element involved in gibberellin-responsiveness
Achv4a05g007448.t1	#N/A	HapA	circadian	CAAAGATATC	599	9	-	cis-acting regulatory element involved in circadian control
Achv4a05g007448.t1	#N/A	HapA	CGTCA-motif	CGTCA	607	5	-	cis-acting regulatory element involved in the MeJA-responsiveness
Achv4a05g007448.t1	#N/A	HapA	AT1-motif	AATTATTTTTTATT	450	14	-	part of a light responsive module
Achv4a05g007448.t1	#N/A	HapA	ARE	AAACCA	703	6	-	cis-acting regulatory element essential for the anaerobic induction
Achv4a05g007448.t1	#N/A	HapA	ARE	AAACCA	1527	6	+	cis-acting regulatory element essential for the anaerobic induction
Achv4a05g007448.t1	#N/A	HapA	ARE	AAACCA	1551	6	+	cis-acting regulatory element essential for the anaerobic induction
Achv4a05g007448.t1	#N/A	HapA	ARE	AAACCA	1586	6	+	cis-acting regulatory element essential for the anaerobic induction
Achv4a05g007448.t1	#N/A	HapA	TGACG-motif	TGACG	607	5	+	cis-acting regulatory element involved in the MeJA-responsiveness
Achv4a05g007448.t1	#N/A	HapA	O2-site	GTTGACGTGA	105	9	-	cis-acting regulatory element involved in zein metabolism regulation
Achv4a05g007448.t1	#N/A	HapA	AE-box	AGAAACTT	63	8	-	part of a module for light response
Achv4a05g007448.t1	#N/A	HapA	AE-box	AGAAACAA	853	8	+	part of a module for light response
Achv4a05g007448.t1	#N/A	HapA	AE-box	AGAAACAA	888	8	+	part of a module for light response
Achv4a05g007448.t1	#N/A	HapA	AE-box	AGAAACAA	931	8	-	part of a module for light response
Achv4a05g007448.t1	#N/A	HapA	MRE	AACCTAA	1261	7	-	MYB binding site involved in light responsiveness
Achv4a05g007448.t1	#N/A	HapA	Box 4	ATTAAT	1161	6	-	part of a conserved DNA module involved in light responsiveness
Achv4a05g007448.t1	#N/A	HapA	ABRE	ACGTG	1749	5	-	cis-acting element involved in the abscisic acid responsiveness
Achv4a05g007448.t1	#N/A	HapA	LAMP-element	CCTTATCCA	813	9	-	part of a light responsive element
Achv4a05g007448.t1	#N/A	HapA	CAT-box	GCCACT	552	6	+	cis-acting regulatory element related to meristem expression
Achv4a05g007448.t1	#N/A	HapA	CAT-box	GCCACT	1849	6	-	cis-acting regulatory element related to meristem expression
Achv4a05g007448.t1	#N/A	HapA	TGA-element	AACGAC	1053	6	+	auxin-responsive element
Achv4a05g007502.t1	#N/A	HapA	AuxRR-core	GGTCCAT	1950	7	-	cis-acting regulatory element involved in auxin responsiveness
Achv4a05g007502.t1	#N/A	HapA	TC-rich repeats	ATTCTCTAAC	318	9	+	cis-acting element involved in defense and stress responsiveness
Achv4a05g007502.t1	#N/A	HapA	Sp1	GGGCGG	1036	6	+	light responsive element
Achv4a05g007502.t1	#N/A	HapA	TCA-element	CCATCTTTTT	1254	9	+	cis-acting element involved in salicylic acid responsiveness
Achv4a05g007502.t1	#N/A	HapA	G-box	TACGTG	604	6	+	cis-acting regulatory element involved in light responsiveness
Achv4a05g007502.t1	#N/A	HapA	G-box	CACGTC	709	6	+	cis-acting regulatory element involved in light responsiveness
Achv4a05g007502.t1	#N/A	HapA	G-box	ACACGTGT	752	8	+	cis-acting regulatory element involved in light responsiveness
Achv4a05g007502.t1	#N/A	HapA	G-box	CACGTG	753	6	+	cis-acting regulatory element involved in light responsiveness
Achv4a05g007502.t1	#N/A	HapA	G-box	TACGTG	1355	6	+	cis-acting regulatory element involved in light responsiveness
Achv4a05g007502.t1	#N/A	HapA	LTR	CCGAAA	198	6	-	cis-acting element involved in low-temperature responsiveness
Achv4a05g007502.t1	#N/A	HapA	CGTCA-motif	CGTCA	711	5	+	cis-acting regulatory element involved in the MeJA-responsiveness
Achv4a05g007502.t1	#N/A	HapA	CGTCA-motif	CGTCA	811	5	-	cis-acting regulatory element involved in the MeJA-responsiveness
Achv4a05g007502.t1	#N/A	HapA	CGTCA-motif	CGTCA	1377	5	+	cis-acting regulatory element involved in the MeJA-responsiveness
Achv4a05g007502.t1	#N/A	HapA	ARE	AAACCA	1054	6	-	cis-acting regulatory element essential for the anaerobic induction
Achv4a05g007502.t1	#N/A	HapA	ARE	AAACCA	1518	6	+	cis-acting regulatory element essential for the anaerobic induction
Achv4a05g007502.t1	#N/A	HapA	TGACG-motif	TGACG	711	5	-	cis-acting regulatory element involved in the MeJA-responsiveness
Achv4a05g007502.t1	#N/A	HapA	TGACG-motif	TGACG	811	5	+	cis-acting regulatory element involved in the MeJA-responsiveness
Achv4a05g007502.t1	#N/A	HapA	TGACG-motif	TGACG	1377	5	-	cis-acting regulatory element involved in the MeJA-responsiveness
Achv4a05g007502.t1	#N/A	HapA	G-Box	CACGTG	753	6	+	cis-acting regulatory element involved in light responsiveness
Achv4a05g007502.t1	#N/A	HapA	ACE	CTAACGTATT	323	9	+	cis-acting element involved in light responsiveness
Achv4a05g007502.t1	#N/A	HapA	O2-site	GTTGACGTGA	708	9	-	cis-acting regulatory element involved in zein metabolism regulation
Achv4a05g007502.t1	#N/A	HapA	O2-site	GATGA(C/T)(A/G)TG(A/G)	1304	8	+	cis-acting regulatory element involved in zein metabolism regulation
Achv4a05g007502.t1	#N/A	HapA	AE-box	AGAAACAA	492	8	-	part of a module for light response
Achv4a05g007502.t1	#N/A	HapA	AE-box	AGAAACTT	511	8	-	part of a module for light response
Achv4a05g007502.t1	#N/A	HapA	AE-box	AGAAACTT	1572	8	-	part of a module for light response
Achv4a05g007502.t1	#N/A	HapA	MBS	CAACTG	171	6	+	MYB binding site involved in drought-inducibility
Achv4a05g007502.t1	#N/A	HapA	LAMP-element	CTTTATCA	1975	8	-	part of a light responsive element
Achv4a05g007502.t1	#N/A	HapA	ABRE	ACGTG	605	5	+	cis-acting element involved in the abscisic acid responsiveness
Achv4a05g007502.t1	#N/A	HapA	ABRE	ACGTG	709	5	-	cis-acting element involved in the abscisic acid responsiveness
Achv4a05g007502.t1	#N/A	HapA	ABRE	CACGTG	753	6	+	cis-acting element involved in the abscisic acid responsiveness
Achv4a05g007502.t1	#N/A	HapA	ABRE	ACGTG	754	5	+	cis-acting element involved in the abscisic acid responsiveness
Achv4a05g007502.t1	#N/A	HapA	ABRE	ACGTG	1356	5	+	cis-acting element involved in the abscisic acid responsiveness
Achv4a05g007502.t1	#N/A	HapA	chs-CMA2a	TCACTTGA	1506	8	-	part of a light responsive element
Achv4a05g007502.t1	#N/A	HapA	TCT-motif	TCTTAC	43	6	+	part of a light responsive element
Achv4a05g007502.t1	#N/A	HapA	CAT-box	GCCACT	1612	6	-	cis-acting regulatory element related to meristem expression
Achv4a05g007534.t1	#N/A	HapA	ARE	AAACCA	463	6	+	cis-acting regulatory element essential for the anaerobic induction
Achv4a05g007534.t1	#N/A	HapA	ARE	AAACCA	1941	6	+	cis-acting regulatory element essential for the anaerobic induction
Achv4a05g007534.t1	#N/A	HapA	O2-site	GATGATGTGG	694	9	-	cis-acting regulatory element involved in zein metabolism regulation
Achv4a05g007534.t1	#N/A	HapA	O2-site	GATGA(C/T)(A/G)TG(A/G)	1091	8	-	cis-acting regulatory element involved in zein metabolism regulation
Achv4a05g007534.t1	#N/A	HapA	ACE	CTAACGTATT	53	9	-	cis-acting element involved in light responsiveness
Achv4a05g007534.t1	#N/A	HapA	GT1-motif	GGTTAA	1418	6	-	light responsive element
Achv4a05g007534.t1	#N/A	HapA	Box 4	ATTAAT	788	6	+	part of a conserved DNA module involved in light responsiveness
Achv4a05g007534.t1	#N/A	HapA	Box 4	ATTAAT	842	6	+	part of a conserved DNA module involved in light responsiveness
Achv4a05g007534.t1	#N/A	HapA	Box 4	ATTAAT	1007	6	+	part of a conserved DNA module involved in light responsiveness
Achv4a05g007534.t1	#N/A	HapA	Box 4	ATTAAT	1043	6	-	part of a conserved DNA module involved in light responsiveness
Achv4a05g007534.t1	#N/A	HapA	Box 4	ATTAAT	1319	6	-	part of a conserved DNA module involved in light responsiveness
Achv4a05g007534.t1	#N/A	HapA	G-box	TACGTG	55	6	+	cis-acting regulatory element involved in light responsiveness
Achv4a05g007534.t1	#N/A	HapA	LTR	CCGAAA	1696	6	-	cis-acting element involved in low-temperature responsiveness
Achv4a05g007534.t1	#N/A	HapA	ABRE	ACGTG	56	5	+	cis-acting element involved in the abscisic acid responsiveness
Achv4a05g007534.t1	#N/A	HapA	TATC-box	TATCCCA	1886	7	+	cis-acting element involved in gibberellin-responsiveness
Achv4a05g007534.t1	#N/A	HapA	TATC-box	TATCCCA	1935	7	+	cis-acting element involved in gibberellin-responsiveness
Achv4a05g007615.t1	#N/A	HapA	TCT-motif	TCTTAC	143	6	+	part of a light responsive element
Achv4a05g007615.t1	#N/A	HapA	Box 4	ATTAAT	653	6	+	part of a conserved DNA module involved in light responsiveness
Achv4a05g007615.t1	#N/A	HapA	Box 4	ATTAAT	1175	6	-	part of a conserved DNA module involved in light responsiveness
Achv4a05g007615.t1	#N/A	HapA	Box 4	ATTAAT	1489	6	-	part of a conserved DNA module involved in light responsiveness
Achv4a05g007615.t1	#N/A	HapA	ABRE	ACGTG	700	5	-	cis-acting element involved in the abscisic acid responsiveness
Achv4a05g007615.t1	#N/A	HapA	ABRE	ACGTG	1378	5	-	cis-acting element involved in the abscisic acid responsiveness
Achv4a05g007615.t1	#N/A	HapA	TGACG-motif	TGACG	63	5	+	cis-acting regulatory element involved in the MeJA-responsiveness
Achv4a05g007615.t1	#N/A	HapA	TGACG-motif	TGACG	531	5	-	cis-acting regulatory element involved in the MeJA-responsiveness
Achv4a05g007615.t1	#N/A	HapA	ARE	AAACCA	930	6	+	cis-acting regulatory element essential for the anaerobic induction
Achv4a05g007615.t1	#N/A	HapA	ARE	AAACCA	1326	6	+	cis-acting regulatory element essential for the anaerobic induction
Achv4a05g007615.t1	#N/A	HapA	ARE	AAACCA	1832	6	+	cis-acting regulatory element essential for the anaerobic induction
Achv4a05g007615.t1	#N/A	HapA	ARE	AAACCA	1949	6	+	cis-acting regulatory element essential for the anaerobic induction
Achv4a05g007615.t1	#N/A	HapA	ARE	AAACCA	1974	6	+	cis-acting regulatory element essential for the anaerobic induction
Achv4a05g007615.t1	#N/A	HapA	ARE	AAACCA	1980	6	+	cis-acting regulatory element essential for the anaerobic induction
Achv4a05g007615.t1	#N/A	HapA	ARE	AAACCA	1998	6	-	cis-acting regulatory element essential for the anaerobic induction
Achv4a05g007615.t1	#N/A	HapA	AT1-motif	AATTATTTTTTATT	574	13	-	part of a light responsive module
Achv4a05g007615.t1	#N/A	HapA	CGTCA-motif	CGTCA	63	5	-	cis-acting regulatory element involved in the MeJA-responsiveness
Achv4a05g007615.t1	#N/A	HapA	CGTCA-motif	CGTCA	531	5	+	cis-acting regulatory element involved in the MeJA-responsiveness
Achv4a05g007615.t1	#N/A	HapA	MRE	AACCTAA	189	7	+	MYB binding site involved in light responsiveness
Achv4a05g007615.t1	#N/A	HapA	ACE	CTAACGTATT	1549	9	+	cis-acting element involved in light responsiveness
Achv4a05g007615.t1	#N/A	HapA	G-box	CACGAC	639	6	-	cis-acting regulatory element involved in light responsiveness
[truncated: 7,386 more rows]

## Sheet: Supplementary Table S3
Supplementary Table S3 AcLRR-RLK gene duplication pairs within the haplotypes of Actinidia chinensis.
Duplicated pairs
HapA-HapA		HapP-HapP
Achv4a01g001325	Achv4a02g002437	Achv4p01g001304	Achv4p02g002403
Achv4a01g001317	Achv4a08g012385	Achv4p01g001296	Achv4p08g012452
Achv4a01g001325	Achv4a08g012403	Achv4p01g001304	Achv4p08g012466
Achv4a01g001499	Achv4a08g012623	Achv4p01g001459	Achv4p08g012690
Achv4a01g001532	Achv4a08GSAman00004	Achv4p01g001486	Achv4p08GSAman00006
Achv4a01g001582	Achv4a08g012743	Achv4p01g001533	Achv4p08g012805
Achv4a01g000018	Achv4a09g014112	Achv4p01g000016	Achv4p09g014185
Achv4a01g000039	Achv4a09g014095	Achv4p01g000034	Achv4p09g014169
Achv4a01g000080	Achv4a09g014064	Achv4p01g000075	Achv4p09g014144
Achv4a01g000499	Achv4a09g013573	Achv4p01g000494	Achv4p09g013646
Achv4a01g000527	Achv4a09g013556	Achv4p01g000521	Achv4p09g013629
Achv4a01g000631	Achv4a09GSAman00005	Achv4p01g000622	Achv4p09GSAman00007
Achv4a02g001899	Achv4a03g003338	Achv4p01g000632	Achv4p09g013517
Achv4a02g001904	Achv4a03g003344	Achv4p01g001304	Achv4p22g033953
Achv4a02g002308	Achv4a03GSAman00001	Achv4p02GSAman00001	Achv4p03g003330
Achv4a02g002316	Achv4a03g003690	Achv4p02g001846	Achv4p03g003338
Achv4a02g002335	Achv4a03g003705	Achv4p02g002268	Achv4p03GSAman00003
Achv4a02g002437	Achv4a22g033652	Achv4p02g002277	Achv4p03g003691
Achv4a02g002513	Achv4a22g033734	Achv4p02g002301	Achv4p03g003708
Achv4a02g002943	Achv4a27g042253	Achv4p02g002403	Achv4p22g033953
Achv4a03g003993	Achv4a18g027366	Achv4p02g002482	Achv4p22g034042
Achv4a03g004156	Achv4a24g037698	Achv4p03g004006	Achv4p18g027655
Achv4a03g004203	Achv4a24g037637	Achv4p03g004172	Achv4p24g038077
Achv4a03g004340	Achv4a24g037516	Achv4p03g004225	Achv4p24g038017
Achv4a04g005831	Achv4a10g015601	Achv4p03g004351	Achv4p24g037904
Achv4a04g005831	Achv4a11g016366	Achv4p04g005896	Achv4p10g015682
Achv4a04g005980	Achv4a11g016243	Achv4p04g005896	Achv4p11g016433
Achv4a04g005535	Achv4a21g032077	Achv4p04g006047	Achv4p11GSAman00010
Achv4a04g005809	Achv4a21g032360	Achv4p04g005589	Achv4p21g032373
Achv4a04g005831	Achv4a21g032386	Achv4p04g005880	Achv4p21g032653
Achv4a04g005978	Achv4a21g032536	Achv4p04g005896	Achv4p21g032679
Achv4a04g005980	Achv4a21g032537	Achv4p04g006045	Achv4p21g032836
Achv4a04g006063	Achv4a21g032623	Achv4p04g006047	Achv4p21g032838
Achv4a04g006212	Achv4a21g032800	Achv4p04g006128	Achv4p21g032923
Achv4a05g007448	Achv4a07g010540	Achv4p04g006284	Achv4p21g033097
Achv4a05g007534	Achv4a07g010484	Achv4p05g007522	Achv4p07g010612
Achv4a05g007615	Achv4a07g010397	Achv4p05g007602	Achv4p07g010556
Achv4a05g007640	Achv4a07g010383	Achv4p05g007676	Achv4p07g010472
Achv4a05g007880	Achv4a21g031669	Achv4p05g007697	Achv4p07g010456
Achv4a05g006634	Achv4a27g041826	Achv4p05g007952	Achv4p21g031967
Achv4a05g006710	Achv4a27g041897	Achv4p05g006702	Achv4p27g042215
Achv4a05g006712	Achv4a27g041899	Achv4p05g006784	Achv4p27g042285
Achv4a05g006944	Achv4a27g042086	Achv4p05g006786	Achv4p27g042287
Achv4a05g007045	Achv4a27g042225	Achv4p05g007008	Achv4p27g042468
Achv4a05g007196	Achv4a27g042368	Achv4p05g007120	Achv4p27g042616
Achv4a05g007355	Achv4a27g042452	Achv4p05g007277	Achv4p27GSAman00018
Achv4a06g008104	Achv4a07g010834	Achv4p05g007426	Achv4p27g042847
Achv4a06g009038	Achv4a07g009879	Achv4p06g008188	Achv4p07g010905
Achv4a06g008642	Achv4a18g026849	Achv4p06g009088	Achv4p07g009916
Achv4a06g008680	Achv4a18g026866	Achv4p06g008697	Achv4p18g027127
Achv4a06g008673	Achv4a19g029052	Achv4p06g008730	Achv4p18g027148
Achv4a06g008680	Achv4a19g029054	Achv4p06g008720	Achv4p19g029273
Achv4a06g008935	Achv4a19g028918	Achv4p06g008724	Achv4p19g029282
Achv4a06g009038	Achv4a19g028829	Achv4p06g008730	Achv4p19g029284
Achv4a06g009347	Achv4a19g028450	Achv4p06g008979	Achv4p19g029154
Achv4a06g008382	Achv4a27g041281	Achv4p06g009088	Achv4p19g029063
Achv4a08g012102	Achv4a09g014152	Achv4p06g009390	Achv4p19g028683
Achv4a08g011340	Achv4a15g023489	Achv4p06g008450	Achv4p27g041652
Achv4a08g011405	Achv4a15g023417	Achv4p07g010788	Achv4p25g038543
Achv4a08g012825	Achv4a15g022764	Achv4p08g012186	Achv4p09g014226
Achv4a08g012894	Achv4a15g022857	Achv4p08g011442	Achv4p15g023677
Achv4a08g011405	Achv4a18g026909	Achv4p08g011507	Achv4p15g023602
Achv4a09g014248	Achv4a21g031856	Achv4p08g012963	Achv4p15g023036
Achv4a10g015519	Achv4a11g016439	Achv4p09GSAman00009	Achv4p21g032155
Achv4a10g015601	Achv4a11g016366	Achv4p10g015605	Achv4p11g016507
Achv4a10g015705	Achv4a11g016244	Achv4p10g015648	Achv4p11g016469
Achv4a10g015776	Achv4a11g016179	Achv4p10g015682	Achv4p11g016433
Achv4a10g014544	Achv4a21g031856	Achv4p10g015785	Achv4p11g016313
Achv4a10g015601	Achv4a21g032386	Achv4p10g015852	Achv4p11g016252
Achv4a11g017029	Achv4a16g024999	Achv4p10g014648	Achv4p21g032155
Achv4a11g017121	Achv4a16g025081	Achv4p10g015682	Achv4p21g032679
Achv4a11g017170	Achv4a16g025128	Achv4p11g017113	Achv4p16g025231
Achv4a11g017176	Achv4a16g025133	Achv4p11g017213	Achv4p16g025320
Achv4a11g017184	Achv4a16g025144	Achv4p11g017260	Achv4p16g025370
Achv4a11g017034	Achv4a19g030076	Achv4p11g017266	Achv4p16g025375
Achv4a11g016243	Achv4a21g032537	Achv4p11g017274	Achv4p16g025386
Achv4a11g016366	Achv4a21g032386	Achv4p11g017121	Achv4p19g030330
Achv4a12g017374	Achv4a17g026371	Achv4p11g016433	Achv4p21g032679
Achv4a12g017469	Achv4a17GSAman00010	Achv4p11g016772	Achv4p25g039733
Achv4a12g017632	Achv4a17g026497	Achv4p12g017465	Achv4p17g026655
Achv4a12g017811	Achv4a17g026027	Achv4p12g017554	Achv4p17g026570
Achv4a12g018232	Achv4a20g031099	Achv4p12g017727	Achv4p17g026787
Achv4a12g018449	Achv4a20g031317	Achv4p12g017915	Achv4p17g026309
Achv4a12GSAman00007	Achv4a20g031333	Achv4p12g018315	Achv4p20g031376
Achv4a12g018483	Achv4a20g031351	Achv4p12g018535	Achv4p20g031614
Achv4a12g018708	Achv4a20g031613	Achv4p12GSAman00011	Achv4p20GSAman00015
Achv4a13g019688	Achv4a15g022406	Achv4p12g018573	Achv4p20g031643
Achv4a13g019722	Achv4a15g022440	Achv4p12g018817	Achv4p20g031907
Achv4a13g019956	Achv4a16g024101	Achv4p13g019769	Achv4p15g022580
Achv4a13g019983	Achv4a16g024162	Achv4p13g019799	Achv4p15g022615
Achv4a13g019304	Achv4a17g026107	Achv4p13g020037	Achv4p16g024310
Achv4a13g019688	Achv4a23g036096	Achv4p13g020063	Achv4p16g024365
Achv4a13g019722	Achv4a23g036126	Achv4p13g019397	Achv4p17g026382
Achv4a13g019824	Achv4a23g036229	Achv4p13g019769	Achv4p23g036429
Achv4a13g019688	Achv4a28g043162	Achv4p13g019799	Achv4p23g036458
Achv4a13g020263	Achv4a29g044283	Achv4p13g019912	Achv4p23g036566
Achv4a13g020291	Achv4a29g044308	Achv4p13g019769	Achv4p28g043552
Achv4a14g021517	Achv4a18g027968	Achv4p13g020355	Achv4p29g044680
Achv4a14g021537	Achv4a18g027942	Achv4p13g020386	Achv4p29g044708
Achv4a14g021699	Achv4a18GSAman00011	Achv4p14g021638	Achv4p18g028225
Achv4a14g021250	Achv4a24g037950	Achv4p14g021660	Achv4p18g028199
Achv4a14g021262	Achv4a24g037933	Achv4p14g021821	Achv4p18GSAman00014
Achv4a15g023417	Achv4a22g033447	Achv4p14g021361	Achv4p24g038331
Achv4a15g022406	Achv4a23g036096	Achv4p14g021378	Achv4p24g038314
Achv4a15g022440	Achv4a23g036126	Achv4p15g023602	Achv4p22g033751
Achv4a15g022282	Achv4a28g043043	Achv4p15g022580	Achv4p23g036429
Achv4a15g022406	Achv4a28g043162	Achv4p15g022615	Achv4p23g036458
Achv4a15g022409	Achv4a28g043164	Achv4p15g022438	Achv4p28g043437
Achv4a15g022483	Achv4a28g043238	Achv4p15g022580	Achv4p28g043552
Achv4a16g024387	Achv4a26g039667	Achv4p15g022583	Achv4p28g043554
Achv4a16g024463	Achv4a26g040183	Achv4p15g022655	Achv4p28g043630
Achv4a16g024523	Achv4a26g040134	Achv4p16g024599	Achv4p26g040058
Achv4a16g024570	Achv4a26g040093	Achv4p16g024677	Achv4p26g040606
Achv4a16g024662	Achv4a26g040064	Achv4p16g024741	Achv4p26g040553
Achv4a17g025839	Achv4a29g045339	Achv4p16g024790	Achv4p26g040515
Achv4a18g026758	Achv4a22g033291	Achv4p16g024875	Achv4p26g040491
Achv4a18g026909	Achv4a22g033447	Achv4p17g026106	Achv4p29g045713
Achv4a18g027059	Achv4a22g033600	Achv4p18g027042	Achv4p22GSAman00016
Achv4a19g029295	Achv4a23g035390	Achv4p18g027195	Achv4p22g033751
Achv4a19g029852	Achv4a23g034848	Achv4p18g027349	Achv4p22g033902
Achv4a19g030110	Achv4a23g034565	Achv4p19g029535	Achv4p23g035703
Achv4a20g030420	Achv4a25g038605	Achv4p19g030101	Achv4p23g035143
Achv4a20g030433	Achv4a25g038653	Achv4p19g030209	Achv4p23g035034
Achv4a20g030938	Achv4a29g044773	Achv4p19g030363	Achv4p23g034860
Achv4a23g036096	Achv4a28g043162	Achv4p20g030680	Achv4p25g039001
Achv4a23g035807	Achv4a29g045303	Achv4p20g031200	Achv4p29g045156
Achv4a25g038281	Achv4a27g041611	Achv4p23g036429	Achv4p28g043552
Achv4a25g038410	Achv4a27GSAman00014	Achv4p23g036131	Achv4p29g045676
Achv4a25g038419	Achv4a27g041495	Achv4p25g038668	Achv4p27g041997
Achv4a25g038535	Achv4a27g041375	Achv4p25g038811	Achv4p27g041876
Achv4a26GSAman00012	Achv4a28g043286	Achv4p25g038927	Achv4p27g041748
Achv4a26g040283	Achv4a28g043309	Achv4p26g040689	Achv4p28g043682
Achv4a26g040285	Achv4a28g043311	Achv4p26g040712	Achv4p28g043706
Achv4a26g040386	Achv4a28g043414	Achv4p26g040715	Achv4p28g043708
Achv4a26GSAman00013	Achv4a28GSAman00015	Achv4p26g040817	Achv4p28g043806
/	/	Achv4p26GSAman00017	Achv4p28GSAman00019

## Sheet: Supplementary Table S4
Supplementary Table S4 Normalized TPM values of AcLRR-RLK genes at different time points after Psa infection. The TPM values were normalized via min–max normalization: Xnorm = (X - Xmin)/(Xmax - Xmin), which scales the expression values to a range between 0 and 1.
ID	0hai	12hai	24hai	48hai	96hai
Achv4a08g012825.t1	0	0.71591	0.224744	0.183748	1
Achv4a25g038143.t1	0.044173	0.741183	0.315593	0	1
Achv4a26g040064.t1	0.0201708	0.571391	0.59031	0	1
Achv4p20g030696.t1	0	0.727049	0.560995	0.297014	1
Achv4a24g037045.t1	0	0.23033	0.734226	0.303396	1
Achv4a09g013556.t1	0	0.591426	0.541321	0.567042	1
Achv4a16g025185.t1	0	0.426559	0.561354	0.462044	1
Achv4a10g014543.t1	0	0.549373	0.468267	0.399745	1
Achv4p10g015639.t1	0	0.440645	0.377696	0.40363	1
Achv4a05g006740.t1	0.620668	0	0.157829	0.0637317	1
Achv4p04g006128.t1	0.405763	0	0.0748455	0.0108402	1
Achv4p21g032636.t1	0.103269	0	0.0614647	0.117796	1
Achv4a01g001144.t1	0	0.0542785	0.0649017	0.185008	1
Achv4p21g032635.t1	0.00926024	0	0.156813	0.156476	1
Achv4a25g038605.t1	0.122119	0.0818135	0.016634	0	1
Achv4p03g003578.t1	0.233894	0	0.1066	0.0906749	1
Achv4p21g032632.t1	0.164723	0	0.0758518	0.0478253	1
Achv4a22g033382.t1	0	0.278835	0.367831	0.327449	1
Achv4a11g017170.t1	0	0.171851	0.346168	0.196961	1
Achv4p17g026731.t1	0	0.215625	0.232919	0.150929	1
Achv4a03g004203.t1	0.268453	0.395936	0.149582	0	1
Achv4a08g012403.t1	0	0.39974	0.0414735	0.0638982	1
Achv4p10g015642.t1	0	0.390275	0.107598	0.168813	1
Achv4a08g012796.t1	0	1	0.545924	0.452506	0.859293
Achv4p08g012857.t1	0	1	0.618654	0.382564	0.937772
Achv4a16g024156.t1	0	1	0.614141	0.608812	0.611338
Achv4p10g015640.t1	0	1	0.588785	0.384457	0.658214
Achv4a10g015601.t1	0	0.776979	0.738888	0.778971	1
Achv4a19g029043.t1	0	0.812288	0.812383	0.700874	1
Achv4a11g016366.t1	0	0.783943	1	0.722909	0.726575
Achv4a09g014112.t1	0	0.725865	1	0.962822	0.733856
Achv4a06g008600.t1	0	0.798742	1	0.877589	0.7308
Achv4p08g012644.t1	0	0.785687	1	0.869832	0.690587
Achv4p10g015492.t1	0	0.810063	0.493939	1	0.61778
Achv4a19g029045.t1	0	0.575411	0.501005	0.959937	1
Achv4p11g016396.t1	0	0.425305	0.483187	0.820955	1
Achv4a01g000080.t1	0	0.463767	0.670644	1	0.85266
Achv4a18g027366.t1	0	0.67642	0.717282	1	0.861824
Achv4a25g038617.t1	0.030782	0.0683443	0.124024	1	0
Achv4a25g038622.t1	0	0.201305	0.348745	1	0.0664869
Achv4a12g017632.t1	0	0.149876	0.277134	1	0.749098
Achv4a21g031669.t1	0	0.363527	0.164411	1	0.798214
Achv4a16g024999.t1	0	0.172075	0.1859	0.559315	1
Achv4a18g026758.t1	0	0.152833	0.223808	0.694095	1
Achv4a10g015387.t1	0	0.158593	0.38444	0.700581	1
Achv4a19g030076.t1	0	0.116263	0.426969	0.561842	1
Achv4a14g021845.t1	0	0.160095	0.482269	1	0.343741
Achv4a08g012385.t1	0	0.000924275	0.425845	1	0.467325
Achv4a29GSAman00016.t1	0.111521	0	0.572325	1	0.461367
Achv4a21g032536.t1	0	0.383954	0.879596	1	0.618393
Achv4a26g040322.t1	0	0.134918	0.848496	1	0.554153
Achv4a18g026849.t1	0	0.619286	0.832477	1	0.277852
Achv4a06g008599.t1	0	0.514819	1	0.800075	0.0601957
Achv4p29GSAman00020.t1	0	0.537079	1	0.755336	0.233466
Achv4a04g005978.t1	0	0.593935	1	0.632484	0.397892
Achv4a14g021517.t1	0	0.499918	1	0.583571	0.526155
Achv4a27g042182.t1	0	0.482151	1	0.711743	0.480859
Achv4a29g045379.t1	0	0.700513	1	0.651709821018459	0.180935
Achv4a29g045339.t1	0	0.715522	1	0.75599	0.303277
Achv4a29g045380.t1	0	0.832722	1	0.713325	0.396849
Achv4a23g034990.t1	0.175835	0.669736	0.371542	1	0
Achv4a09g013449.t1	0.0939943	0.687892	0.58792	1	0
Achv4p27g042577.t1	0.178242	0.661889	0.60382	1	0
Achv4a02g002437.t1	0.387168	0.533257	0.857575	1	0
Achv4a10g015705.t1	0.294917	0.841232	0.8023	1	0
Achv4a15g022282.t1	0.455269	0.746366	0.801859	1	0
Achv4a06g009038.t1	0.691791	0.987312	0.943388	1	0
Achv4a15g022440.t1	1	0.961564	0.981396	0.512211	0
Achv4a19g028829.t1	0.669694	1	0.731366	0.636299	0
Achv4a27g042086.t1	0.872098	1	0.652042	0.625408	0
Achv4a27g041084.t1	0.824146	0.575309	0	0.816844	1
Achv4a16g024101.t1	1	0.175239	0	0.436284	0.685231
Achv4a03g003705.t1	1	0	0.208557	0.584305	0.445923
Achv4a25g038191.t1	1	0	0.436564	0.53502	0.746393
Achv4a04g005535.t1	0.792174	0.93491	0.701471	0	1
Achv4p10g015569.t1	1	0.819201	0.581241	0	0.867735
Achv4a20g031099.t1	0.7893	0.548353	0.297279	0	1
Achv4a29g044308.t1	0.622703	0.935735	0.116852	0	1
Achv4a10g015776.t1	1	0.349367	0	0.166176	0.82249
Achv4a24g037637.t1	0.959421	0.362581	0.0458668	0	1
Achv4a20g030420.t1	1	0.365954	0.0157654	0	0.585267
Achv4p04g005860.t1	1	0.413738	0.0140908	0	0.48574
Achv4a05g006712.t1	1	0.397676	0.0438265	0	0.701122
Achv4a16g024463.t1	1	0.5758	0	0.0611496	0.693717
Achv4a27g041826.t1	0.491742	1	0	0.320601	0.656707
Achv4a21g032077.t1	1	0.820943	0.155011	0	0.836378
Achv4a24g037682.t1	1	0.886936	0	0.220985	0.781301
Achv4a24g036879.t1	0.74391	1	0.168956	0	0.697184
Achv4a02g002513.t1	0.882372	1	0.407999	0	0.64791
Achv4a26g040093.t1	0.777636	1	0.39662	0	0.578552
Achv4a02g001899.t1	1	0.989747	0.0484988	0	0.57491
Achv4a28g043162.t1	0.888672	1	0	0.00533488	0.530919
Achv4a22g033734.t1	1	0.936702	0.248845	0	0.310846
Achv4a27g042368.t1	1	0.994032	0.0608256	0	0.367504
Achv4a04g005831.t1	1	0.73486	0.280233	0.0162068	0
Achv4a03g003344.t1	1	0.902421	0.160404	0	0.112831
Achv4a05g007448.t1	1	0.99289	0.133263	0.149407	0
Achv4a15g022857.t1	0.599214	1	0.174171	0	0.495059
Achv4a22g033894.t1	0.481872	1	0.154079	0	0.34533
Achv4a04g005980.t1	0.576481	1	0.133365	0	0.202031
Achv4a28g043286.t1	0.697091	1	0.252765	0	0.184766
Achv4a11g016243.t1	0.814417	1	0.0624406	0	0.0919666
Achv4a27g041375.t1	0.789331	1	0.130633	0	0.26337
Achv4a01g000631.t1	0.385346	1	0.416341	0.524003	0
Achv4a19g029852.t1	0.377061	1	0.560848	0.518502	0
Achv4a24g037698.t1	0.600468	1	0.580961	0	0.24399
Achv4a03GSAman00002.t1	0.914978	1	0.752945	0.0844908	0
Achv4a05g006944.t1	0.655959	1	0.494235	0.226774	0
Achv4p17g026309.t1	0.649029	1	0.732065	0.290963	0
Achv4a08g012623.t1	0.79881	0.395744	0.453892	1	0
Achv4a15g023441.t1	0.776333	0.264872	0.443522	1	0
Achv4a21g032090.t1	1	0.631218	0.496295	0.776383	0
Achv4a27g042225.t1	1	0.558496	0.229392	0.492143	0
Achv4a17g026497.t1	1	0.114995	0.531476	0.491803	0
Achv4a01g001317.t1	1	0.187548	0.139879	0.649655	0
Achv4a04g006212.t1	1	0.30748	0.321736	0.556959	0
Achv4a04g005495.t1	1	0.345909	0.272278	0	0.607119
Achv4a15g023417.t1	1	0.142694	0.38102	0	0.433688
Achv4a10g014544.t1	1	0.441991	0.660073	0	0.153657
Achv4a02g002335.t1	1	0.640691	0.543308	0	0.382364
Achv4a27g041897.t1	1	0.522429	0.613477	0	0.561538
Achv4a01g001582.t1	1	0.544704	0	0.352405	0.339319
Achv4a06g008104.t1	1	0.215401	0	0.319706	0.478087
Achv4a09g013573.t1	1	0.283211	0	0.239134	0.339409
Achv4a16g025128.t1	1	0.171202	0	0.169044	0.301559
Achv4a25g038653.t1	1	0.15182	0.0255115	0	0.0238521
Achv4p04g005861.t1	1	0.0547274	0	0.00960489	0.0466721
Achv4a01g001499.t1	1	0.11489	0.132829	0.22129	0
Achv4a11g017184.t1	1	0.185338	0.292423	0.337886	0
Achv4a05g007615.t1	1	0.597217	0.088455	0.0892094	0
Achv4a14g021537.t1	1	0.57397	0.0785549	0.317839	0
Achv4a17g026435.t1	1	0.540636	0.0865899	0	0.256207
Achv4a18g027059.t1	1	0.388083	0.17323	0	0.260897
Achv4p08g012720.t1	1	0.481528	0.216124	0	0.248768
Achv4a02g001904.t1	1	0.245489	0.11346	0.0409454	0
Achv4a21g032800.t1	1	0.292507	0.0953897	0.0404899	0
Achv4a03g003338.t1	1	0.388974	0.289291	0	0.0693137
Achv4a23g036126.t1	1	0.304555	0.19668	0	0.113369

## Sheet: Supplementary Table S5
Supplementary Table S5 TPM values of AcLRR-RLK genes in five tissues. TPMa represents the normalized TPM values. TPMb represents the raw TPM values. We defined TPM>1 as genes expressed in tissues. The TPM values were normalized via min–max normalization: Xnorm = (X - Xmin)/(Xmax - Xmin), which scales the expression values to a range between 0 and 1. HF: Hongyang fruit. HFR: Hongyang flower. HG: H…
ID	Class	Tissues enrichment	HF		HFR	HFR	HG	HG	HL	HL	HST	HST
	Class		TPMa	TPMb	TPMa	TPMb	TPMa	TPMb	TPMa	TPMb	TPMa	TPMb
Achv4a22g033894.t1	LRR-I		0.545236	3.28035	0.169244	1.01824	0	0	0.156441	0.941206	1	6.01638
Achv4a16g024999.t1	LRR-I		0	0.187184	1	1.87996	0.0507326	0.273063	0.450017	0.948964	0.514804	1.05863
Achv4a19g030076.t1	LRR-I		1	2.61228	0	0.02397	0.253948	0.681268	0.403315	1.06787	0.305187	0.813889
Achv4a28g043286.t1	LRR-I		0.217302	1.56659	0	0.0922623	0.102946	0.79072	0.248247	1.77655	1	6.87696
Achv4p13g020386.t1	LRR-I	All tissues	0.0479521	2.22028	1	10.4089	0.10854	2.7414	0	1.80784	0.620067	7.14105
Achv4a15g022857.t1	LRR-I	All tissues	1	17.3716	0	1.77557	0.118842	3.62902	0.229695	5.3579	0.58278	10.8646
Achv4a08g012894.t1	LRR-I		0.120973	1.18269	0	0.471912	1	6.3474	0.0845278	0.968554	0.227102	1.80624
Achv4a13g020291.t1	LRR-I	All tissues	0.321824	9.32856	1	21.7258	0.372917	10.2625	0	3.44551	0.539862	13.3144
Achv4a11g017034.t1	LRR-I	All tissues	0	2.20758	0.136162	3.38318	1	10.8414	0.104323	3.10828	0.104035	3.1058
Achv4a29g044308.t1	LRR-I	All tissues	0.0291172	8.59395	0	8.08435	0.450233	15.9642	0.0696781	9.30384	1	25.5862
Achv4a05g006740.t1	LRR-I	HG	0.00250459	0.173908	0	0.130954	1	17.2813	0.0155307	0.39731	0.0434822	0.876689
Achv4a11g017029.t1	LRR-I	HG, HST, HL	0	0.128536	0.000520058	0.141544	1	25.1405	0.0591042	1.60685	0.0616901	1.67153
Achv4a11g016366.t1	LRR-II		0.444058	1.52542	0.130548	0.448455	0	0	0.223141	0.766529	1	3.43518
Achv4a07g009879.t1	LRR-II	HL, HST, HFR, HF	0.516924	4.47343	0.551436	4.76974	0	0.035399	1	8.62087	0.947193	8.1675
Achv4a04g005831.t1	LRR-II		1	1.69666	0	0.042698	0.204169	0.380386	0.0263134	0.0862193	0.833225	1.42082
Achv4a09g014097.t1	LRR-II		0.338827	2.42991	0	0.651235	0.129763	1.33243	0.341681	2.44489	1	5.90074
Achv4a05g006858.t1	LRR-II	All tissues	0.35152	5.51106	0.0913764	2.56739	0	1.53342	0.401207	6.07329	1	12.849
Achv4a21g032386.t1	LRR-II		0.6296	3.1778	0	0.228751	0.300172	1.63476	0.0994775	0.694705	1	4.91276
Achv4a05g007448.t1	LRR-II	HG, HST	0	0.254489	0.0196986	0.311586	1	3.15302	0.0699953	0.457373	0.907232	2.88413
Achv4a10g015601.t1	LRR-II	All tissues	0.76397	8.99089	0	3.26292	0.114044	4.11798	0.254242	5.16914	1	10.7606
Achv4a07g010540.t1	LRR-II		0.089446	1.24342	0	0.806356	1	5.69271	0.145525	1.51744	0.435822	2.93594
Achv4a25g038535.t1	LRR-II	HST	0.0797076	3.07716	0	0.563422	0.17009	5.92754	0.150237	5.30144	1	32.1004
Achv4a01g000631.t1	LRR-II	HG, HST, HL, HF	0.18899	1.21627	0	0.0675153	1	6.14593	0.206846	1.32481	0.35917	2.2507
Achv4a06g008104.t1	LRR-II	All tissues	0.0362713	2.576	0	2.30864	0.54185	6.30272	0.331682	4.75353	1	9.67984
Achv4a13g020446.t1	LRR-II	HG, HL, HST, HF	0.249678	1.71975	0	0.104605	1	6.57352	0.712352	4.71275	0.648932	4.30249
Achv4a05g007534.t1	LRR-II	All tissues	0.0380674	10.7954	0.513134	15.0142	0	10.4573	0.494763	14.851	1	19.3377
Achv4a01g000080.t1	LRR-II	All tissues	0	5.48206	0.237467	6.86129	1	11.2902	0.445686	8.07066	0.530696	8.56441
Achv4a07g010834.t1	LRR-II	All tissues	0.775849	10.6186	0.212164	5.37202	1	12.7049	0	3.39727	0.056748	3.92546
Achv4a06g009038.t1	LRR-II	All tissues	0	6.68193	0.101963	8.68984	1	26.3744	0.735465	21.165	0.389114	14.3445
Achv4a19g028829.t1	LRR-II	All tissues	0.0212498	12.7753	0	12.4271	0.915291	27.4265	1	28.8146	0.627307	22.7071
Achv4a27g041375.t1	LRR-II	HG, HST	0.0199119	2.44408	0	0.616687	1	92.3907	0.013901	1.89244	0.380111	35.501
Achv4a15g022406.t1	LRR-III	HST	0.110005	0.881309	0.00204248	0.0163633	0	0	0.0478832	0.383617	1	8.01151
Achv4a20g030938.t1	LRR-III		1	1.90171	0	0	0	0	0.0511137	0.0972033	0	0
Achv4a13g019688.t1	LRR-III	HL, HF, HST	0.770311	2.08307	0.0661652	0.227526	0	0.053169	1	2.68834	0.566061	1.54484
Achv4a27g041084.t1	LRR-III	HL, HF, HFR, HST	0.938392	1.8264	0.780964	1.53326	0	0.0790513	1	1.94112	0.562501	1.12647
Achv4a20g031613.t1	LRR-III		0.471266	0.671929	0	0.018007	0.0487283	0.0856217	0.245122	0.358135	1	1.40559
Achv4p25g039733.t1	LRR-III		1	1.23493	0.222545	0.358952	0	0.108206	0.0423239	0.155893	0.144615	0.271147
Achv4a09g014095.t1	LRR-III		0.327446	0.552877	1	1.32661	0	0.176167	0.913381	1.22696	0.932386	1.24883
Achv4a24g037516.t1	LRR-III		0.617532	0.799298	0	0.00669867	0.207078	0.272482	0.593555	0.768525	1	1.29019
Achv4a29g044283.t1	LRR-III		0.355023	2.02118	0	0.240948	0.0188762	0.335602	0.226514	1.37679	1	5.25537
Achv4a13g020263.t1	LRR-III	HST, HF, HL	0.321666	4.25972	0	0.00843767	0.0278643	0.376705	0.153086	2.03169	1	13.2249
Achv4a14g021699.t1	LRR-III		0.135852	1.73918	0	0.127197	0.0282732	0.462681	0.202157	2.52595	1	11.993
Achv4a25g038419.t1	LRR-III		0.185644	0.254682	0	0.017646	0.37896	0.501514	0.328903	0.4376	1	1.29448
Achv4a03g003338.t1	LRR-III		0.0357945	0.0771613	0	0.017705	0.324012	0.555903	0.226988	0.394743	1	1.67875
Achv4a27g041495.t1	LRR-III		0.253362	0.513733	0	0.0199717	0.303928	0.612277	0.326885	0.657017	1	1.96881
Achv4a28g043309.t1	LRR-III		0.247084	0.49107	0	0.15084	0.339046	0.617699	0.094219	0.280578	1	1.52782
Achv4a23g036096.t1	LRR-III		0.716266	4.14723	0.197713	1.59486	0	0.621691	0.409371	2.63666	1	5.5438
Achv4a22g033734.t1	LRR-III	HST	0.00372734	0.0213133	0	0	0.127523	0.72919	0.0561987	0.32135	1	5.7181
Achv4a02g002513.t1	LRR-III	HST	0.0802292	0.896717	0	0.0971777	0.0735668	0.830322	0.0519195	0.614592	1	10.0629
Achv4a01g000039.t1	LRR-III		0.637886	1.93132	1	2.5512	0	0.839378	0.214472	1.20652	0.442832	1.59743
Achv4a06g009203.t1	LRR-III		0.876847	3.48921	0	0.111975	0.191951	0.851285	0.283484	1.20383	1	3.96354
Achv4a28g043162.t1	LRR-III	HST, HL	0.0441219	0.280368	0	0	0.140221	0.891022	0.741041	4.70887	1	6.3544
Achv4a08g012743.t1	LRR-III		0.0979373	0.572957	0	0.168757	0.179859	0.911059	0.317895	1.48075	1	4.29588
Achv4a02g001899.t1	LRR-III	HST	0.0905997	1.48766	0	0.603497	0.0318765	0.91458	0.132562	1.89717	1	10.3625
Achv4a10g015776.t1	LRR-III		0.564786	0.974085	1	1.59671	0.55569	0.961072	0	0.166096	0.379871	0.709543
Achv4a25g038123.t1	LRR-III	All tissues	1	9.79372	0	1.08136	0.00634164	1.13661	0.47503	5.21999	0.3362	4.01045
Achv4a01g001582.t1	LRR-III		0.0739148	0.143614	0	0.0550127	1	1.25371	0.385045	0.516565	0.725334	0.924468
Achv4a18g026758.t1	LRR-III	HST, HL, HF, HG	0.471197	1.56723	0	0.176554	0.386566	1.31746	0.544897	1.78475	1	3.12793
Achv4a26g040283.t1	LRR-III		0.615685	3.62027	0.48193	3.04338	0.109371	1.43655	0	0.964835	1	5.27781
Achv4a11g016179.t1	LRR-III		0.290595	1.04227	0	0.551571	0.630008	1.61541	0.29013	1.04149	1	2.24018
Achv4a27g041826.t1	LRR-III		0	0.405866	0.0682825	0.894596	0.243469	2.14848	0.0743792	0.938233	1	7.56333
Achv4a14g021262.t1	LRR-III		0.130836	0.380151	0	0.113616	1	2.1508	0.585171	1.30572	0.326435	0.778622
Achv4a03g003993.t1	LRR-III	HF, HL, HST, HG	1	13.3457	0	0.383128	0.159802	2.45458	0.731493	9.86519	0.321992	4.55699
Achv4a05g007615.t1	LRR-III	HF, HST, HL, HG	1	18.9319	0	0.516226	0.118186	2.69271	0.257965	5.26683	0.579105	11.1809
Achv4a25g039343.t1	LRR-III	All tissues	1	4.80835	0.904982	4.51156	0.341775	2.75236	0	1.68482	0.208759	2.33688
Achv4a16g023855.t1	LRR-III	All tissues	0.367039	8.54656	0	1.29257	0.0817651	2.90854	0.388793	8.97651	1	21.0561
Achv4a25g038410.t1	LRR-III	All tissues	0.537158	4.25534	0	2.0109	0.302208	3.27364	0.600246	4.51895	1	6.18927
Achv4a18g027366.t1	LRR-III	HST, HF, HG, HL	0.79841	7.05539	0	0.238417	0.371334	3.40894	0.149186	1.51219	1	8.77661
Achv4a05g006634.t1	LRR-III		0.25744	1.45634	0	0.396058	0.792196	3.65875	0.228945	1.33898	1	4.51461
Achv4a09g013690.t1	LRR-III	All tissues	0.280557	2.54077	0	1.20331	0.564526	3.89449	0.387488	3.05052	1	5.97046
Achv4p01g000034.t1	LRR-III	All tissues	0.318562	2.48457	0.63094	3.31712	1	4.30074	0	1.63553	0.397841	2.69586
Achv4a22g033291.t1	LRR-III	HG, HST, HF, HL	0.529729	2.55045	0	0.0259917	1	4.79155	0.295719	1.43526	0.625729	3.00794
Achv4a12g018483.t1	LRR-III	All tissues	0.266952	4.76866	0	2.23111	0.288801	4.97636	1	11.7368	0.837045	10.1878
Achv4a07g010397.t1	LRR-III	All tissues	0.126604	5.03893	0	3.5535	0.151326	5.32899	0.140874	5.20635	1	15.2863
Achv4a02g002308.t1	LRR-III		0	0.370223	0.00861399	0.443945	0.66426	6.05528	0.205014	2.12483	1	8.92871
Achv4a25g038281.t1	LRR-III	All tissues	0	2.47163	0.100601	3.40709	1	11.7703	0.226861	4.58114	0.272613	5.00658
Achv4a25g038653.t1	LRR-III	All tissues	0.0635136	10.6689	0.209356	29.3405	1	130.564	0.0230998	5.49485	0	2.53747
Achv4a08g012102.t1	LRR-IV	HST	0.0514065	0.149682	0	0.0219707	0.0642476	0.181584	0.139274	0.367977	1	2.50632
Achv4a09g014152.t1	LRR-IV	HST	0.22149	3.24313	0	0.121618	0.0396071	0.679809	0.0663639	1.0569	1	14.2148
Achv4a18g027968.t1	LRR-IV		0.0538285	0.104738	0	0.0397847	0.650374	0.824573	0.0230225	0.0675653	1	1.24646
Achv4a25g038605.t1	LRR-IV		0.0116238	0.185023	0	0.173969	0.791103	0.926295	1	1.12495	0.946557	1.07413
Achv4a24g037682.t1	LRR-IV		0.405253	1.34955	0	0.1431	0.269924	0.946668	1	3.12012	0.834647	2.62786
Achv4a20g030420.t1	LRR-IV	HST, HG, HL	0.00616268	0.0653983	0	0.0316107	0.336947	1.87897	0.28938	1.61818	1	5.51424
Achv4a14g021517.t1	LRR-IV		1	2.22056	0	0.233911	0.996712	2.21403	0.27332	0.776902	0.814449	1.85193
Achv4a05g007640.t1	LRR-IX		1	12.5867	0.260727	3.28168	0	0	0.212552	2.67532	0.236341	2.97475
Achv4a26g040386.t1	LRR-IX		0.287193	0.464335	0	0	0.332565	0.537693	0.531794	0.859807	1	1.61681
Achv4a28g043414.t1	LRR-IX		0.233114	0.839862	0	0.209143	0.3167	1.06601	0.289888	0.993472	1	2.91477
Achv4a07g010383.t1	LRR-IX	All tissues	1	6.56509	0.364234	3.30038	0	1.43002	0.0870491	1.87702	0.0496164	1.6848
Achv4a13g020622.t1	LRR-IX		0.566544	1.18788	0	0	1	2.09672	0	0	0.492661	1.03297
Achv4a08g012623.t1	LRR-IX	All tissues	1	10.7798	0.19798	4.03497	0.0456915	2.75425	0.0490261	2.78229	0	2.36999
Achv4a15g023001.t1	LRR-IX	All tissues	0.174131	7.35684	0.159132	7.16046	0	5.07688	0.266141	8.56157	1	18.1703
Achv4a03g003705.t1	LRR-IX	All tissues	0.26221	7.33438	1	20.5246	0.514572	11.8461	0.240132	6.93968	0	2.64658
Achv4a02g002335.t1	LRR-IX	All tissues	0.129463	2.84242	0.606591	8.36382	1	12.9164	0	1.34426	0.0346979	1.74579
Achv4a25g038191.t1	LRR-IX	All tissues	0	5.95913	0.438569	9.48305	1	13.9942	0.0811541	6.61121	0.0227831	6.14219
Achv4a01g001499.t1	LRR-IX	HG, HFR, HF	0.392344	13.309	0.542488	18.2462	1	33.2906	0	0.40747	0.0274264	1.30933
Achv4a16g025185.t1	LRR-V		0.64011	1.65418	0.244145	0.648893	0	0.029048	1	2.56789	0.739923	1.90759
Achv4a08g011340.t1	LRR-V		0.0157563	0.0931237	0	0.050123	1	2.77924	0.10584	0.338973	0.318633	0.919709
Achv4a18g027059.t1	LRR-V	All tissues	0.796519	16.7542	0.899107	18.3902	0	4.05163	0.152452	6.48287	1	19.9992
Achv4a15g023489.t1	LRR-V	All tissues	0.103055	1.83337	0.362114	3.19135	0.887711	5.94649	0	1.29317	1	6.5351
Achv4a22g033600.t1	LRR-V		0.245979	2.55137	0.905776	7.86753	0.9384	8.13039	0	0.56946	1	8.62671
Achv4a16g025128.t1	LRR-V	All tissues	0.825983	17.3889	1	18.6582	0.920165	18.0759	0	11.3642	0.189786	12.7485
Achv4a11g017170.t1	LRR-V	All tissues	1	69.7057	0.705841	54.3196	0.54058	45.6756	0	17.4004	0.720964	55.1106
Achv4a20g031099.t1	LRR-VI	HST, HL	0.0421556	0.647267	0	0	0.00251334	0.0385903	0.284758	4.37223	1	15.3542
Achv4a18g026866.t1	LRR-VI	HST	0.224608	4.25035	0.0324374	0.787503	0	0.202993	0.0751921	1.55793	1	18.2226
Achv4a05g007196.t1	LRR-VI		0.155324	1.48708	0.641453	3.86822	0	0.726281	1	5.62444	0.283118	2.11304
Achv4a27g042368.t1	LRR-VI		0.0695227	0.780827	0.438438	1.43715	0.0675976	0.777402	0	0.657142	1	2.43621
Achv4a06g008680.t1	LRR-VI	All tissues	0.283055	2.93941	0.920977	5.83525	0	1.65448	0.00226655	1.66477	1	6.19398
Achv4a06g008266.t1	LRR-VI		0.204251	1.98788	1	6.58896	0.60591	4.3103	0	0.806878	0.273992	2.39112
Achv4a16g024662.t1	LRR-VI	HF, HL, HST, HG	1	27.9921	0	0.223433	0.257486	7.37347	0.630481	17.731	0.379064	10.7495
Achv4a12g018232.t1	LRR-VI	HL, HG, HST, HF	0.644252	5.55171	0	0.0191297	0.875987	7.54176	1	8.60673	0.703482	6.06035
Achv4a26g040064.t1	LRR-VI		0.0278608	1.1024	0	0.865861	1	9.35592	0.240308	2.90609	0.282104	3.26094
Achv4a01g001144.t1	LRR-VI	HG, HST, HF	0.359229	3.885	0.0107753	0.371681	1	10.3457	0	0.263038	0.701288	7.33386
Achv4a24g037502.t1	LRR-VI	All tissues	0	9.85562	1	46.2749	0.909772	42.9889	0.250668	18.9848	0.192122	16.8526
Achv4a09g013819.t1	LRR-VIIa		0.102576	0.152555	0.00356857	0.0408843	0.266255	0.337169	0	0.0368593	1	1.16476
Achv4a14g021537.t1	LRR-VIIa		0.323135	0.563977	0	0.203485	0.197962	0.424333	1	1.31909	0.357122	0.601893
Achv4a02g001904.t1	LRR-VIIa	HF, HST, HL, HG	1	3.42251	0	0.121475	0.286829	1.06831	0.440534	1.57569	0.930971	3.19464
Achv4a03g003344.t1	LRR-VIIa	HST, HF, HL, HG	0.450502	3.28972	0	0.238167	0.332655	2.49146	0.412126	3.02977	1	7.01184
Achv4a14g021845.t1	LRR-VIIa	All tissues	0.524305	6.23061	1	8.53969	0.280827	5.04875	0.752824	7.33987	0	3.68558
Achv4a16g024101.t1	LRR-VIIb		0	0.120106	0.167636	0.633514	0.0718486	0.340153	0.634537	2.06346	1	3.18275
Achv4a13g019956.t1	LRR-VIIb		0.164849	0.383878	0	0	0.191803	0.446645	1	2.32866	0.327551	0.762756
Achv4a06g008673.t1	LRR-VIIb	All tissues	0.926879	2.30419	0.256869	1.5593	0	1.27372	1	2.38548	0.377348	1.69324
Achv4a15g022409.t1	LRR-VIII-1	HL, HST, HF	0.399816	6.75513	0.0491811	0.830945	0	0	1	16.8956	0.492857	8.32711
Achv4a21g031856.t1	LRR-VIII-1	HL	0.0690102	0.535492	0	0.122856	0.0292399	0.297692	1	6.1022	0.0635522	0.502857
Achv4a02g002315.t1	LRR-VIII-1		0	0.751329	0.373835	1.32624	0.112681	0.924619	0.44669	1.43829	1	2.28921
Achv4a10g014543.t1	LRR-VIII-1		0.285054	0.758298	0	0.334336	0.501743	1.08058	1	1.82164	0.761448	1.46684
Achv4a02g002316.t1	LRR-VIII-1		0.120893	0.257456	0	0	1	2.12962	0.212603	0.452763	0.0173074	0.0368583
Achv4a03g003690.t1	LRR-VIII-1		0.0858116	1.28984	0	0.508775	0.280342	3.06048	1	9.61087	0.100227	1.42105
Achv4p10g014647.t1	LRR-VIII-1		0	0.281769	0.0437318	0.422079	1	3.49019	0.366395	1.45732	0.108321	0.629309
Achv4a01g001532.t1	LRR-VIII-1	HST, HG	0.0309785	0.611355	0	0.108601	0.446626	7.35694	0.0437573	0.818744	1	16.3377
Achv4a10g014544.t1	LRR-VIII-1	All tissues	0.0614235	10.9359	0	7.57517	0.0671437	11.2489	1	62.2892	0.137688	15.1086
Achv4a28g043164.t1	LRR-VIII-1	All tissues	0	2.53299	0.00350806	2.58585	1	17.6031	0.121646	4.3662	0.0161479	2.77634
Achv4a22g033382.t1	LRR-VIII-2		0.316109	0.406038	0.532239	0.683655	0	0	0.405888	0.521359	1	1.28449
Achv4a13g019311.t1	LRR-VIII-2	All tissues	0	1.29978	0.629438	2.21893	0.0222929	1.33234	0.783441	2.44382	1	2.76005
Achv4a13g019308.t1	LRR-VIII-2	All tissues	0	1.52163	0.0805592	2.74796	0.108233	3.16923	1	16.7443	0.358484	6.97873
Achv4a13g019305.t1	LRR-VIII-2	All tissues	0.225302	12.4522	0.0483591	5.56987	0	3.68891	1	42.5846	0.34041	16.9294
Achv4a29g045380.t1	LRR-VIII-2	All tissues	0	1.79934	0.657172	4.31355	1	5.62514	0.132276	2.3054	0.761447	4.71248
Achv4a13g019304.t1	LRR-VIII-2	HG, HL, HST, HF	0.344512	3.91114	0	0.149403	1	11.0684	0.420828	4.74444	0.345015	3.91662
Achv4p13g019403.t1	LRR-VIII-2	All tissues	0.014618	3.35804	0	3.20229	0.860671	12.3728	1	13.8574	0.295241	6.34812
Achv4a17g026107.t1	LRR-VIII-2	HG	0.0627975	0.843048	0	0.030141	1	12.975	0.0346546	0.478741	0.00889274	0.145257
Achv4a18g026849.t1	LRR-VIII-2	All tissues	0.288304	7.92037	0	5.64547	1	13.5361	0.0949087	6.39436	0.81475	12.0744
Achv4a06g008642.t1	LRR-VIII-2	All tissues	0	1.77886	0.29803	6.4429	1	17.4284	0.806448	14.3994	0.806178	14.3952
Achv4a29g045379.t1	LRR-VIII-2	All tissues	0.284958	9.82518	0	3.15791	1	26.5553	0.336983	11.0424	0.375235	11.9374
Achv4a06g008217.t1	LRR-Xa	All tissues	0.380355	4.1169	0.0485764	1.42381	0	1.02951	1	9.14665	0.495901	5.05481
Achv4a27g042225.t1	LRR-Xa	All tissues	0.751162	13.3153	1	16.2008	0	4.60515	0.72063	12.9613	0.93597	15.4583
Achv4a05g007045.t1	LRR-Xa	All tissues	0	4.11268	0.365263	7.98286	1	14.7083	0.675891	11.2742	0.887741	13.5188
Achv4a15g022440.t1	LRR-Xa	All tissues	0.0136004	5.54124	0.28073	9.62767	1	20.6307	0	5.33319	0.313818	10.1338
Achv4a23g036126.t1	LRR-Xa	All tissues	0	13.1943	0.167362	15.4294	0.794268	23.8016	0.816128	24.0935	1	26.5491
Achv4a13g019722.t1	LRR-Xa	All tissues	0	8.92043	0.100483	10.8903	1	28.5242	0.49896	18.7019	0.36144	16.006
Achv4a23g034565.t1	LRR-Xb	HF	1	2.62573	0	0	0.0173237	0.0454873	0.00743336	0.019518	0.0343708	0.0902483
Achv4a03g003250.t1	LRR-Xb		1	1.10822	0	0.0485323	0.0701805	0.122902	0.19753	0.257853	0.182655	0.24209
Achv4a25g038143.t1	LRR-Xb		0.0878186	0.277275	0	0.0312583	0.204262	0.603483	0.0607257	0.201376	1	2.83268
Achv4a16g025133.t1	LRR-Xb		0.394839	1.64552	0	0.714567	0.253691	1.31272	0.477346	1.84005	1	3.07236
Achv4p19g030363.t1	LRR-Xb	HG	0.116904	0.167968	0	0	1	1.4368	0.0718028	0.103166	0.0472522	0.067892
Achv4a11g017176.t1	LRR-Xb		0.684049	1.53395	0	0.293569	1	2.10686	0.116175	0.504228	0.614192	1.40728
Achv4a01g000018.t1	LRR-Xb	All tissues	1	5.80419	0.424318	3.80293	0	2.32786	0.100198	2.67618	0.214859	3.07478
Achv4a16g024387.t1	LRR-Xb		0	0	0	0	1	2.40946	0.388362	0.935744	0.142203	0.342632
Achv4a17g026497.t1	LRR-Xb	All tissues	0.620476	3.60643	0	2.30599	0.145276	2.61047	1	4.40186	0.713271	3.80092
Achv4a23g034990.t1	LRR-Xb		0.0108657	0.457838	0.0311046	0.515382	1	3.27019	0.40247	1.57127	0	0.426944
Achv4a07g010773.t1	LRR-Xb	All tissues	0.0374337	2.52478	0	2.16151	1	11.8659	0.471466	6.73678	0.26217	4.7057
Achv4a09g014112.t1	LRR-Xb	All tissues	1	18.185	0.468843	15.2893	0.517345	15.5537	0	12.7333	0.876135	17.5097
Achv4a29g045339.t1	LRR-Xb	All tissues	0.299718	9.34467	0.15366	6.06711	1	25.0591	0	2.61896	0.378264	11.1073
Achv4a04g005495.t1	LRR-Xc	HFR, HF, HST, HL	0.516262	9.69575	1	18.7386	0	0.0448633	0.382499	7.19521	0.437401	8.22154
Achv4a09g013573.t1	LRR-Xc		0.205279	0.987797	0	0.056052	1	4.59498	0.0703286	0.375269	0.939043	4.3183
Achv4a20g031317.t1	LRR-XI		0.0324594	0.049784	0.0355501	0.0545243	0	0	0.587835	0.901581	1	1.53373
Achv4a10g015519.t1	LRR-XI		1	2.68636	0.0738604	0.209631	0	0.0121097	0.387036	1.04714	0.488208	1.3177
Achv4a23g036229.t1	LRR-XI		1	1.48812	0.257261	0.398159	0	0.02063	0.315082	0.48301	0.503837	0.760006
Achv4a08g011405.t1	LRR-XI		1	3.11497	0.181915	0.602039	0	0.0432467	0.515345	1.62624	0.808456	2.5266
Achv4a15g023417.t1	LRR-XI		0.160023	0.92833	0.929147	4.63756	0	0.156589	0.123435	0.751875	1	4.97926
Achv4p17g026309.t1	LRR-XI		0.674333	1.89984	0.358628	1.11744	0	0.228659	0.348747	1.09295	1	2.70693
Achv4a24g037045.t1	LRR-XI		1	6.22624	0	0.0887827	0.0342109	0.298751	0.00529627	0.121288	0.0891976	0.636229
Achv4a26g040093.t1	LRR-XI		1	3.91842	0.533037	2.23605	0	0.315633	0.350275	1.5776	0.726767	2.93402
Achv4a23g035807.t1	LRR-XI	HL	0.107327	0.376477	0	0.0163493	0.119084	0.415927	1	3.37177	0.175997	0.606895
Achv4a03g004203.t1	LRR-XI	HST	0.0163446	0.116976	0	0	0.0705274	0.504753	0.13477	0.96453	1	7.15684
Achv4a21g032536.t1	LRR-XI		0	0.445715	0.333283	1.64657	0.0246562	0.534555	1	4.04883	0.505907	2.26856
Achv4a12g018449.t1	LRR-XI		0.0805635	0.633883	0	0.0803233	0.0760886	0.603135	0.318865	2.27128	1	6.95142
Achv4a06g008935.t1	LRR-XI		0.295487	0.529618	0	0.0188027	0.360338	0.641728	0.255554	0.460585	1	1.74753
Achv4a08g012403.t1	LRR-XI		1	2.30046	0.479551	1.35063	0.207158	0.853501	0	0.475431	0.411928	1.22721
Achv4a18g026909.t1	LRR-XI		0.825596	3.99607	0	0.131982	0.161278	0.886822	0.177049	0.960634	1	4.81234
Achv4a27g041897.t1	LRR-XI		0.240401	0.923411	0	0.33092	0.259757	0.971114	0.879351	2.49816	1	2.79551
Achv4a29g045303.t1	LRR-XI		0.847909	0.917992	0	0.0467567	1	1.07427	0.11868	0.168702	0.159803	0.210956
Achv4p11g016507.t1	LRR-XI	All tissues	0.799766	4.05514	0.0738462	1.49985	0	1.23991	0.606104	3.37344	1	4.75998
Achv4a05g006710.t1	LRR-XI	HL, HST, HG, HF	0.459505	1.39083	0	0.252278	0.690757	1.96382	1	2.73005	0.839126	2.33144
Achv4a24g037637.t1	LRR-XI	HST	0.0287484	0.588694	0	0.0625767	0.111025	2.09441	0.0861606	1.63938	1	18.3633
Achv4a19g028918.t1	LRR-XI	HST, HF, HG, HL	0.334792	4.01498	0	0.385269	0.254979	3.14967	0.179095	2.32696	1	11.227
Achv4a11g016439.t1	LRR-XI		0.907264	6.09286	0	0.98331	0.4628	3.58971	0.786411	5.41224	1	6.61513
Achv4a12g017374.t1	LRR-XI	All tissues	0.709858	10.3614	0	1.68146	0.173068	3.7977	0.049369	2.28513	1	13.9092
Achv4p22g033953.t1	LRR-XI	All tissues	0	1.22892	0.0802132	1.63827	0.596043	4.27064	0.0147651	1.30427	1	6.3321
Achv4a09g013609.t1	LRR-XI	All tissues	0.0244557	3.94694	0	3.31713	0.0448484	4.47212	0.281811	10.5747	1	29.0703
Achv4a02g002437.t1	LRR-XI	All tissues	0.335252	12.5362	0.0637822	6.38085	0	4.93464	1	27.6089	0.483795	15.9043
Achv4a10g015921.t1	LRR-XI		0.364123	2.09431	0	0.427559	1	5.00499	0.420848	2.35396	0.622566	3.27731
Achv4a11g016243.t1	LRR-XI	HG	0.00410308	0.0219413	0	0	1	5.34753	0.108103	0.578083	0.156411	0.836411
Achv4a27g041899.t1	LRR-XI	HST, HG, HL, HF	0.187751	4.6548	0	0.654877	0.281746	6.65729	0.2599	6.19188	1	21.9592
Achv4a04g005980.t1	LRR-XI	HG, HST, HL	0.0249533	0.191494	0	0.0132997	1	7.15442	0.393395	2.82258	0.534818	3.8325
Achv4a10g015705.t1	LRR-XI	All tissues	0.085155	2.59314	0	2.08491	1	8.05316	0.736914	6.483	0.42345	4.61217
Achv4a21g032077.t1	LRR-XI	All tissues	0	1.02935	0.411492	4.62284	0.808691	8.09151	0.065312	1.59971	1	9.76218
Achv4a04g005535.t1	LRR-XI	All tissues	0.415688	14.9472	0.18844	12.0864	0	9.71423	0.21701	12.4461	1	22.3029
Achv4a04g005978.t1	LRR-XI	All tissues	0	1.93288	0.531937	8.6782	0.711606	10.9565	0.13436	3.63666	1	14.6136
Achv4a11g017184.t1	LRR-XI	All tissues	0	1.44321	0.136925	2.99873	1	12.8036	0.0249351	1.72648	0.0585661	2.10854
Achv4a22g033447.t1	LRR-XI	All tissues	0.0737749	5.83903	0	3.62783	0.319194	13.1948	0.492805	18.3983	1	33.6001
Achv4a11g016244.t1	LRR-XI	All tissues	0	7.46823	0.174449	10.9749	0.374455	14.9954	1	27.5698	0.772022	22.9871
Achv4a17g026371.t1	LRR-XI	All tissues	0.0575028	2.32143	0	1.22701	1	20.2595	0.156559	4.20672	0.853051	17.4627
Achv4a19g029852.t1	LRR-XI	All tissues	0	6.94748	0.0357988	7.53506	1	23.3611	0.0507462	7.7804	0.0116505	7.1387
Achv4a05g006712.t1	LRR-XI	HG, HST	0.0770131	2.42902	0	0.105212	1	30.2794	0.0933473	2.92189	0.611248	18.5491
Achv4a23g034848.t1	LRR-XI	All tissues	0.0102168	11.4991	0.0611559	13.1269	1	43.1292	0.564123	29.2	0	11.1726
Achv4a16g024146.t1	LRR-XIIa	HST	0.12262	0.150881	0.0812004	0.0999157	0	0	0.104262	0.128293	1	1.23048
Achv4a16g024156.t1	LRR-XIIa	HST, HF, HFR, HL	0.512447	2.17152	0.336623	1.43597	0	0.0277233	0.300448	1.28463	1	4.21117
Achv4a21g032623.t1	LRR-XIIa	HL, HFR, HST	0.166651	0.829547	0.976977	4.68143	0	0.0373717	1	4.79086	0.867884	4.16285
Achv4p10g015483.t1	LRR-XIIa		0.090059	0.343613	0.020968	0.141302	0	0.079904	1	3.00808	0.40269	1.25905
Achv4a10g015395.t1	LRR-XIIa	HL, HST	0.152513	0.487096	0.0240865	0.164157	0	0.103589	1	2.61817	0.995882	2.60781
Achv4p22g033512.t1	LRR-XIIa		1	1.04314	0	0.0738713	0.213447	0.280759	0.217677	0.284859	0.623512	0.678223
Achv4p04g006128.t1	LRR-XIIa		1	14.7575	0.0687616	1.28329	0	0.288368	0.925161	13.6746	0.207793	3.29495
Achv4a10g015387.t1	LRR-XIIa		0.00871527	0.412637	0	0.367145	0.00229249	0.379111	1	5.58695	0.229914	1.56725
Achv4a21g032090.t1	LRR-XIIa		0.025448	0.068587	0.185748	0.26821	0.300284	0.410843	1	1.2822	0	0.0368963
Achv4a28g042728.t1	LRR-XIIa		0.0665818	0.175386	0	0.0622793	0.302768	0.576609	0.0437961	0.136678	1	1.76104
Achv4a06g008599.t1	LRR-XIIa		0.0391101	2.08268	1	38.7834	0	0.588892	0.154843	6.50305	0.150078	6.32104
Achv4a29g045011.t1	LRR-XIIa		0.202772	3.87744	0.00448132	0.762101	0	0.691695	0.191273	3.69678	1	16.4027
Achv4p06g008655.t1	LRR-XIIa		0	0.040564	1	16.8933	0.0390371	0.698447	0.0889836	1.54018	0.0119929	0.242678
Achv4a08g012791.t1	LRR-XIIa		0.662864	3.36927	0	0.728299	0.043691	0.902372	0.0774088	1.03671	1	4.71249
Achv4a22g033307.t1	LRR-XIIa		0.208112	0.289036	0	0.0968797	1	1.02021	0.277432	0.353042	0.991203	1.01209
Achv4p08g012857.t1	LRR-XIIa		0.665189	1.09383	0	0.105195	0.650399	1.07185	0.363265	0.645097	1	1.59144
Achv4p08g012862.t1	LRR-XIIa		0.256005	0.325359	0	0.0650187	1	1.08195	0.18241	0.250518	0.613971	0.689387
Achv4p03g003578.t1	LRR-XIIa		0.00538515	0.376863	0	0.362966	0.303544	1.1463	1	2.94358	0.228443	0.95249
Achv4p08g012852.t1	LRR-XIIa	HG	0	0	0	0	1	1.18577	0	0	0.0656539	0.0778507
Achv4a12g017308.t1	LRR-XIIa		0.0628795	0.075692	0	0	1	1.20376	0.584309	0.703369	0.237901	0.286376
Achv4a28g042726.t1	LRR-XIIa	HG	0	0.00649667	0.0111658	0.0200947	1	1.22432	0.167658	0.210675	0.156426	0.196996
Achv4a08g012796.t1	LRR-XIIa		0.226138	0.367227	0	0.113201	1	1.23652	0.435394	0.602289	0.97466	1.20806
Achv4a08g012825.t1	LRR-XIIa		0.23694	0.407135	0	0.144216	1	1.25386	0.692653	0.912816	0.651827	0.867513
Achv4p16g024826.t1	LRR-XIIa		0.562904	1.50463	0	0.343311	0.452556	1.27697	0.791435	1.9761	1	2.40639
Achv4a08g012827.t1	LRR-XIIa		0.267355	0.408615	0	0	1	1.52836	0.340991	0.521158	0.661855	1.01155
Achv4p17g026731.t1	LRR-XIIa	HG	0	0	0	0	1	1.54429	0.0358772	0.055405	0.0826161	0.127584
Achv4a28g043043.t1	LRR-XIIa	HG	0.0150186	0.0372867	0.0105345	0.0295157	1	1.74429	0	0.011259	0.0633937	0.121122
Achv4p26g040071.t1	LRR-XIIa		0.449197	1.13125	0	0.211001	1	2.25966	0.35642	0.941183	0.767562	1.78347
Achv4a19g029047.t1	LRR-XIIa	HG	0.0176309	0.0777493	0	0.0373853	1	2.32677	0.0164639	0.0750777	0.0992009	0.264495
Achv4a08g012792.t1	LRR-XIIa	HG	0.0177539	0.0512087	0	0.009807	1	2.34179	0.0131471	0.0404657	0.0742202	0.182887
Achv4a06g008600.t1	LRR-XIIa	All tissues	0.0138078	1.61397	0.0540718	1.95093	0.13544	2.63187	0	1.49842	1	9.8671
Achv4p17g026727.t1	LRR-XIIa	HG	0.0115369	0.032325	0	0	1	2.80188	0	0	0.00705026	0.019754
Achv4a22g033206.t1	LRR-XIIa		1	9.46809	0	0.488396	0.264139	2.86028	0.0458414	0.900038	0.50946	5.06319
Achv4p23g035034.t1	LRR-XIIa		0.19836	1.51839	0	0.628812	0.511006	2.9205	0.393231	2.39232	1	5.11347
Achv4a17g026435.t1	LRR-XIIa		0	0	0	0	1	3.3754	0	0	0.365527	1.2338
Achv4a09g013449.t1	LRR-XIIa	HG	0.0697567	0.236105	0	0	1	3.38469	0	0	0	0
Achv4a19g029043.t1	LRR-XIIa	All tissues	0.146571	4.15024	0	3.05266	0.166557	4.2999	0.216735	4.67565	1	10.541
Achv4a19g029050.t1	LRR-XIIa	HL, HG, HST	0	0.266023	0.0484026	0.582778	0.781513	5.38037	1	6.81018	0.600183	4.19372
Achv4a19g029045.t1	LRR-XIIa	All tissues	0	1.1763	0.0327408	1.43409	0.642751	6.23707	1	9.04992	0.688199	6.59491
Achv4a24g036879.t1	LRR-XIIa	HST, HG, HL, HFR	0	0.464117	0.214738	3.06577	0.4815	6.29774	0.312096	4.24532	1	12.5796
Achv4a12g017312.t1	LRR-XIIa	HG, HST, HF, HL	0.296246	3.40697	0	0.260988	1	10.8805	0.177098	2.14168	0.59614	6.5917
Achv4a05g007502.t1	LRR-XIIa		0.0657616	0.812609	0	0.0141043	1	12.1565	0.0616832	0.763087	0.199701	2.43896
Achv4p21g032638.t1	LRR-XIIb		1	1.16183	0	0	0.160718	0.186727	0.730841	0.849114	0.0377214	0.043826
Achv4a11g016332.t1	LRR-XIIb	HL	0.0691052	0.716777	0	0.033542	0.0315687	0.345659	1	9.92043	0.13957	1.41345
Achv4p21g032632.t1	LRR-XIIb		0.245001	0.591765	0	0.0798823	0.288444	0.682531	0.68567	1.51246	1	2.16919
Achv4p21g032636.t1	LRR-XIIb	HL, HST	0.077735	3.93096	0.000968363	0.815284	0	0.775982	1	41.3623	0.960936	39.7769
Achv4a11g016329.t1	LRR-XIIb		0.0541527	0.706671	0	0.551299	0.117769	0.889196	1	3.42046	0.106962	0.858191
Achv4p11g016395.t1	LRR-XIIb		0	0.621905	0.621194	1.23341	0.349663	0.966114	1	1.60631	0.827754	1.43675
Achv4a11g016321.t1	LRR-XIIb	All tissues	0.186276	2.06073	0.0937206	1.62892	0	1.19167	1	5.85711	0.222521	2.22983
Achv4a26g040322.t1	LRR-XIIb		0	0.371461	0.188263	1.05106	0.237938	1.23038	0.981929	3.91606	1	3.9813
Achv4p10g015648.t1	LRR-XIIb		0.00747367	0.0225153	0	0.0110093	1	1.55055	0.301591	0.475321	0.667834	1.03917
Achv4p10g015569.t1	LRR-XIIb		0.0975768	0.176384	0	0.0144577	1	1.67394	0.668258	1.12342	0.588512	0.991082
Achv4p11g016396.t1	LRR-XIIb	All tissues	0.0139133	1.93731	0.200993	4.11577	0	1.77529	1	13.4198	0.353707	5.89405
Achv4p10g015640.t1	LRR-XIIb		0.176026	0.67494	0	0	0.509337	1.95296	0.310643	1.19111	1	3.83432
Achv4p08g012644.t1	LRR-XIIb		0	0.653774	0.338159	3.7161	0.162187	2.12252	0.344934	3.77746	1	9.70965
Achv4p04g005860.t1	LRR-XIIb		0.139034	1.09294	0	0.440708	0.412059	2.37376	0.146465	1.12781	1	5.13191
Achv4p21g032635.t1	LRR-XIIb	HG, HST, HF, HL	0.84169	2.0483	0	0.014088	1	2.43091	0.797218	1.94082	0.99141	2.41015
Achv4a27g042184.t1	LRR-XIIb	HG	0	0	0	0	1	3.05267	0.00246877	0.00753633	0	0
Achv4p10g015642.t1	LRR-XIIb	HST, HG, HL, HF	0.16131	1.89125	0	0.00633233	0.298604	3.49555	0.220959	2.58826	1	11.6914
Achv4p10g015492.t1	LRR-XIIb	HG	0.012442	0.06207	0	0.008221	1	4.33624	0.0071487	0.0391607	0.123903	0.544474
Achv4a27g042182.t1	LRR-XIIb	All tissues	0.0715018	2.32602	0.0541307	2.0213	0.217302	4.88357	1	18.6133	0	1.07176
Achv4p27g042577.t1	LRR-XIIb	HG	0.00256877	0.127011	0.00306714	0.12958	1	5.26851	0.0531825	0.387912	0	0.11377
Achv4p27g042574.t1	LRR-XIIb		0.088666	1.67641	0.0532995	1.29209	0.4987	6.13213	1	11.5796	0	0.712901
Achv4p10g015639.t1	LRR-XIIb		0.0192054	0.457827	0	0.31011	1	8.00152	0.165072	1.57975	0.22627	2.05044
Achv4p10g015570.t1	LRR-XIIb	HST, HG, HL	0.03503	1.22192	0	0.21353	0.328019	9.65609	0.250416	7.42217	1	29.0002
Achv4a24g037950.t1	LRR-XIIIa		0.60651	9.05676	0.478708	7.14834	0	0	0.77554	11.5808	1	14.9326
Achv4a26g040183.t1	LRR-XIIIa	HST	0.00204979	0.0694387	0	0.061293	0.00535107	0.0825577	0.129146	0.574509	1	4.0352
Achv4a16g024463.t1	LRR-XIIIa		0.134967	0.532977	0	0.0553463	0.246847	0.928908	0.136176	0.537258	1	3.59422
Achv4a14g021250.t1	LRR-XIIIa	All tissues	0.545681	5.88541	0.48743	5.5448	0	2.6947	0.40174	5.04375	1	8.5419
Achv4a24g037983.t1	LRR-XIIIb		0.458783	0.66959	0	0	0	0	0.449735	0.656384	1	1.45949
Achv4a24g037698.t1	LRR-XIIIb	HL, HF, HST, HFR	0.887354	4.80133	0.740818	4.01068	0	0.0134883	1	5.40913	0.769751	4.16679
Achv4a03g004156.t1	LRR-XIIIb		0.0304043	0.225275	0	0.0130587	0.210373	1.48142	1	6.99286	0.121159	0.858722
Achv4a13g019983.t1	LRR-XIV		0.334864	3.31993	0.0932863	0.924865	0	0	0.126651	1.25566	1	9.91427
Achv4a19g028450.t1	LRR-XIV		0	0.139582	0.480325	0.586853	0.0772836	0.211547	0.285606	0.405534	1	1.07077
Achv4a16g024162.t1	LRR-XIV		0.589988	1.95389	0	0	0.134351	0.444937	0.024677	0.081724	1	3.31174
Achv4a06g009347.t1	LRR-XIV		0.292657	0.999985	0	0.265253	0.6567	1.91393	0.313994	1.05355	1	2.77581
Achv4a04g006212.t1	LRR-XIV	All tissues	0	3.76096	1	14.1268	0.170622	5.52959	0.901397	13.1047	0.208361	5.9208
Achv4a21g032800.t1	LRR-XIV	All tissues	0	4.56586	0.39855	19.2945	0.228021	12.9925	1	41.5215	0.319715	16.3811
Achv4a20g030430.t1	LRR-XV	HL, HF, HST	0.383871	4.10998	0	0.184002	0.0040745	0.225673	1	10.4113	0.356972	3.83488
Achv4a27g042086.t1	LRR-XV		0.49549	2.36689	0.303444	1.57701	0	0.328961	0.823915	3.71768	1	4.44191
Achv4a27g042452.t1	LRR-XV		0	0.303464	0.0727058	0.391709	0.0779481	0.398072	0.314196	0.684811	1	1.51719
Achv4a25g038621.t1	LRR-XV		0	0.620377	0.120837	1.06139	0.0688224	0.871556	1	4.27005	0.922324	3.98656
Achv4p20g030693.t1	LRR-XV		0	0	0	0	1	1.1156	0	0	0	0
Achv4a20g030432.t1	LRR-XV	HL, HST, HG	0	0.277335	0.0144748	0.466293	0.217719	3.1195	1	13.3316	0.313871	4.3747
Achv4a05g006944.t1	LRR-XV	All tissues	0.896055	6.45292	0	2.65716	0.972951	6.77866	0.7359	5.77449	1	6.89324
Achv4a25g038622.t1	LRR-XV		0	0.822044	0.103405	1.77887	0.682969	7.14169	1	10.0752	0.484939	5.30928
Achv4a25g038617.t1	LRR-XV	HG, HL	0.0760064	1.28543	0.0704136	1.23326	1	9.90396	0.980603	9.72304	0	0.576481

## Sheet: Supplementary Table S6
Supplementary Table S6 AcLRR-RLK VIII-2 genes structural domains and expression profiles under Psa infection. Expression profiles are presented through normalized TPM values. The TPM values were normalized via min–max normalization: Xnorm = (X - Xmin)/(Xmax - Xmin), which scales the expression values to a range between 0 and 1.
ID	Class	0hai	12hai	24hai	48hai	96hai	Domain
Achv4a29g045379.t1	LRR-VIII-2	0	0.700513	1	0.65171	0.180935	LRR_1,LRR_4,LRR_1,LRR_1,LRR_1,LRR_1,LRR_8,Malectin,SKG6,PK_Tyr_Ser-Thr
Achv4p29GSAman00020.t1	LRR-VIII-2	0	0.537079	1	0.755336	0.233466	LRR_1,LRR_4,LRR_1,LRR_1,LRR_1,LRR_1,LRR_8,Malectin,SKG6,PK_Tyr_Ser-Thr
Achv4a29g045380.t1	LRR-VIII-2	0	0.832722	1	0.713325	0.396849	LRR_1,LRR_4,LRR_1,LRR_1,LRR_1,LRR_8,LRR_1,Malectin,SKG6,PK_Tyr_Ser-Thr
Achv4a22g033382.t1	LRR-VIII-2	0	0.278835	0.367831	0.327449	1	LRR_8,LRR_8,LRR_4,LRR_8,LRR_1,Malectin,Malectin,PK_Tyr_Ser-Thr,PK_Tyr_Ser-Thr
Achv4a18g026849.t1	LRR-VIII-2	0	0.619286	0.832477	1	0.277852	LRR_8,LRR_8,LRR_1,LRR_1,LRR_8,LRR_1,Malectin,PK_Tyr_Ser-Thr

## Sheet: Supplementary Table S7
Supplementary Table S7 Primers used for qRT‒PCR amplification.
Gene	Primers
Actin-F	TGCATGAGCGATCAAGTTTCAAG
Actin-R	TGTCCCATGTCTGGTTGATGACT
Achv4a08g012796-F	GCAGGAAGGAGCCAGCATAA
Achv4a08g012796-R	ATCTCGAAATCCGATCGCGG
Achv4a08g012825-F	ACGATGAGAGCTCCGAGTGA
Achv4a08g012825-R	GGCCACATCCCTAAATCCGA
Achv4a27g042182-F	AAGGGCCTATGGCTTGACTC
Achv4a27g042182-R	TTTGGCCACTGACATGGTGT
Achv4a06g008599-F	TGCGGTTGAACTATAATCGGT
Achv4a06g008599-R	TTGAAGGAATCTGCCCCGTG
Achv4a10g015387-F	TGACCAGCTTAACCACAGACC
Achv4a10g015387-R	GCTGATGCAAACTGTGAGACC
Achv4a19g029045-F	ACTTTAGTCTCAATAATTGCGTTGA
Achv4a19g029045-R	TTGCCCGTAAAAGCTGTTGG
Achv4p08g012644-F	CACCGCGACATATCGAGCA
Achv4p08g012644-R	CACATTTTTCTGTCACCGCCA
Achv4p10g015639-F	GGTCTCTTGTTGACCTTTGGC
Achv4p10g015639-R	GACCGGTGAGCTTGTTGAGA
Achv4p10g015640-F	TGACACTTCTAGCCCACACAA
Achv4p10g015640-R	GTGAGTGACTCTGCTAGCCT
Achv4p11g016396-F	GCCTGATCCGAGATTCGTGT
Achv4p11g016396-R	GACACTTCCTTCACTGGACCT
